# Supplementary material for: The conserved centrosomin motif, γTuNA, forms a dimer that directly activates microtubule nucleation by the γ-tubulin ring complex (γTuRC)
Source: eLife. 2022 Dec 14;11:e80053. doi: 10.7554/eLife.80053 (PMC9859039; doi:10.7554/eLife.80053)
Supplement: Figure 1—source data 2. [file elife-80053-fig1-data2.zip]

Archive with 11 entries (6 files):
- Figure 1 - Source Data 2/
- Figure 1 - Source Data 2/Labeled_uncropped_Fig1E-01.tif
- __MACOSX/
- __MACOSX/Figure 1 - Source Data 2/
- __MACOSX/Figure 1 - Source Data 2/._Labeled_uncropped_Fig1E-01.tif
- Figure 1 - Source Data 2/.DS_Store
- __MACOSX/Figure 1 - Source Data 2/._.DS_Store
- Figure 1 - Source Data 2/Raw blots/
- Figure 1 - Source Data 2/Raw blots/Figure1E_gTuRCdepletionExtract_Raw_3sec.tif
- __MACOSX/Figure 1 - Source Data 2/Raw blots/
- __MACOSX/Figure 1 - Source Data 2/Raw blots/._Figure1E_gTuRCdepletionExtract_Raw_3sec.tif
