# Supplementary material for: The conserved centrosomin motif, γTuNA, forms a dimer that directly activates microtubule nucleation by the γ-tubulin ring complex (γTuRC)
Source: eLife. 2022 Dec 14;11:e80053. doi: 10.7554/eLife.80053 (PMC9859039; doi:10.7554/eLife.80053)
Supplement: Figure 1—figure supplement 1—source data 1. [file elife-80053-fig1-figsupp1-data1.zip]

Archive with 12 entries (7 files):
- Figure 1 - Supplement 1 - Source Data 1/
- Figure 1 - Supplement 1 - Source Data 1/.DS_Store
- __MACOSX/
- __MACOSX/Figure 1 - Supplement 1 - Source Data 1/
- __MACOSX/Figure 1 - Supplement 1 - Source Data 1/._.DS_Store
- Figure 1 - Supplement 1 - Source Data 1/Labeled_uncropped_Fig1Suppl-1-01.tif
- __MACOSX/Figure 1 - Supplement 1 - Source Data 1/._Labeled_uncropped_Fig1Suppl-1-01.tif
- Figure 1 - Supplement 1 - Source Data 1/Raw blots/
- Figure 1 - Supplement 1 - Source Data 1/Raw blots/Figure1-Suppl1_chemiGCP5.tif
- Figure 1 - Supplement 1 - Source Data 1/Raw blots/Figure1-Suppl1_chemionlyGFP.tif
- __MACOSX/Figure 1 - Supplement 1 - Source Data 1/Raw blots/
- __MACOSX/Figure 1 - Supplement 1 - Source Data 1/Raw blots/._Figure1-Suppl1_chemionlyGFP.tif
