# Supplementary material for: The conserved centrosomin motif, γTuNA, forms a dimer that directly activates microtubule nucleation by the γ-tubulin ring complex (γTuRC)
Source: eLife. 2022 Dec 14;11:e80053. doi: 10.7554/eLife.80053 (PMC9859039; doi:10.7554/eLife.80053)
Supplement: Figure 1—figure supplement 2—source data 1. [file elife-80053-fig1-figsupp2-data1.zip]

Archive with 25 entries (14 files):
- Figure 1 - Supplement 2 - Source Data 1/
- Figure 1 - Supplement 2 - Source Data 1/Figure1-Suppl2A/
- Figure 1 - Supplement 2 - Source Data 1/Figure1-Suppl2A/.DS_Store
- __MACOSX/
- __MACOSX/Figure 1 - Supplement 2 - Source Data 1/
- __MACOSX/Figure 1 - Supplement 2 - Source Data 1/Figure1-Suppl2A/
- __MACOSX/Figure 1 - Supplement 2 - Source Data 1/Figure1-Suppl2A/._.DS_Store
- Figure 1 - Supplement 2 - Source Data 1/Figure1-Suppl2A/Labeled_uncropped_Fig1Suppl-2A-01.tif
- __MACOSX/Figure 1 - Supplement 2 - Source Data 1/Figure1-Suppl2A/._Labeled_uncropped_Fig1Suppl-2A-01.tif
- Figure 1 - Supplement 2 - Source Data 1/Figure1-Suppl2A/Raw blot/
- Figure 1 - Supplement 2 - Source Data 1/Figure1-Suppl2A/Raw blot/Figure1-Suppl2-A_GCP5.tif
- __MACOSX/Figure 1 - Supplement 2 - Source Data 1/Figure1-Suppl2A/Raw blot/
- __MACOSX/Figure 1 - Supplement 2 - Source Data 1/Figure1-Suppl2A/Raw blot/._Figure1-Suppl2-A_GCP5.tif
- Figure 1 - Supplement 2 - Source Data 1/.DS_Store
- __MACOSX/Figure 1 - Supplement 2 - Source Data 1/._.DS_Store
- Figure 1 - Supplement 2 - Source Data 1/Figure1-Suppl2C/
- Figure 1 - Supplement 2 - Source Data 1/Figure1-Suppl2C/Labeled_uncropped_Fig1Suppl-2C-01.tif
- __MACOSX/Figure 1 - Supplement 2 - Source Data 1/Figure1-Suppl2C/
- __MACOSX/Figure 1 - Supplement 2 - Source Data 1/Figure1-Suppl2C/._Labeled_uncropped_Fig1Suppl-2C-01.tif
- Figure 1 - Supplement 2 - Source Data 1/Figure1-Suppl2C/.DS_Store
- __MACOSX/Figure 1 - Supplement 2 - Source Data 1/Figure1-Suppl2C/._.DS_Store
- Figure 1 - Supplement 2 - Source Data 1/Figure1-Suppl2C/Raw blot/
- Figure 1 - Supplement 2 - Source Data 1/Figure1-Suppl2C/Raw blot/Figure1-Suppl2-C_gtub.tif
- __MACOSX/Figure 1 - Supplement 2 - Source Data 1/Figure1-Suppl2C/Raw blot/
- __MACOSX/Figure 1 - Supplement 2 - Source Data 1/Figure1-Suppl2C/Raw blot/._Figure1-Suppl2-C_gtub.tif
