# Supplementary material for: The conserved centrosomin motif, γTuNA, forms a dimer that directly activates microtubule nucleation by the γ-tubulin ring complex (γTuRC)
Source: eLife. 2022 Dec 14;11:e80053. doi: 10.7554/eLife.80053 (PMC9859039; doi:10.7554/eLife.80053)
Supplement: Figure 2—source data 1. [file elife-80053-fig2-data1.zip › Figure 2 - Source Data 1.xlsx]

## Sheet: Figure 2B- Uncropped images
Mock beads						gTuNA WT beads						gTuNA F75A beads

## Sheet: Figure 2E- Full FOV of EM image
64,000x image from Philips CM100 TEM (5 uL of unconcentrated gTuRC peak fraction per copper EM grid)
