# Supplementary material for: The conserved centrosomin motif, γTuNA, forms a dimer that directly activates microtubule nucleation by the γ-tubulin ring complex (γTuRC)
Source: eLife. 2022 Dec 14;11:e80053. doi: 10.7554/eLife.80053 (PMC9859039; doi:10.7554/eLife.80053)
Supplement: Figure 2—figure supplement 1—source data 2. [file elife-80053-fig2-figsupp1-data2.zip]

Archive with 5 entries (2 files):
- Figure 2 - Supplement 1 - Source Data 2/
- Figure 2 - Supplement 1 - Source Data 2/Figure 2 - Supplement 1 - Source Data 2.xlsx
- __MACOSX/
- __MACOSX/Figure 2 - Supplement 1 - Source Data 2/
- __MACOSX/Figure 2 - Supplement 1 - Source Data 2/._Figure 2 - Supplement 1 - Source Data 2.xlsx
