# Supplementary material for: The conserved centrosomin motif, γTuNA, forms a dimer that directly activates microtubule nucleation by the γ-tubulin ring complex (γTuRC)
Source: eLife. 2022 Dec 14;11:e80053. doi: 10.7554/eLife.80053 (PMC9859039; doi:10.7554/eLife.80053)
Supplement: Figure 2—figure supplement 2—source data 1. [file elife-80053-fig2-figsupp2-data1.zip]

Archive with 37 entries (23 files):
- Figure 2 - Supplement 2 - Source Data 1/
- Figure 2 - Supplement 2 - Source Data 1/Fig2-Suppl2-C/
- Figure 2 - Supplement 2 - Source Data 1/Fig2-Suppl2-C/.DS_Store
- __MACOSX/
- __MACOSX/Figure 2 - Supplement 2 - Source Data 1/
- __MACOSX/Figure 2 - Supplement 2 - Source Data 1/Fig2-Suppl2-C/
- __MACOSX/Figure 2 - Supplement 2 - Source Data 1/Fig2-Suppl2-C/._.DS_Store
- Figure 2 - Supplement 2 - Source Data 1/Fig2-Suppl2-C/Raw blots/
- Figure 2 - Supplement 2 - Source Data 1/Fig2-Suppl2-C/Raw blots/Figure2-Suppl2-C_AU1blot_7min.tif
- __MACOSX/Figure 2 - Supplement 2 - Source Data 1/Fig2-Suppl2-C/Raw blots/
- __MACOSX/Figure 2 - Supplement 2 - Source Data 1/Fig2-Suppl2-C/Raw blots/._Figure2-Suppl2-C_AU1blot_7min.tif
- Figure 2 - Supplement 2 - Source Data 1/Fig2-Suppl2-C/Raw blots/Figure2-Suppl2-C_AU1blot_5min.tif
- __MACOSX/Figure 2 - Supplement 2 - Source Data 1/Fig2-Suppl2-C/Raw blots/._Figure2-Suppl2-C_AU1blot_5min.tif
- Figure 2 - Supplement 2 - Source Data 1/Fig2-Suppl2-C/Raw blots/Figure2-Suppl2-C_AU1blot_1min.tif
- __MACOSX/Figure 2 - Supplement 2 - Source Data 1/Fig2-Suppl2-C/Raw blots/._Figure2-Suppl2-C_AU1blot_1min.tif
- Figure 2 - Supplement 2 - Source Data 1/Fig2-Suppl2-C/Labeled_uncropped_Fig2-Suppl2-C-01.tif
- __MACOSX/Figure 2 - Supplement 2 - Source Data 1/Fig2-Suppl2-C/._Labeled_uncropped_Fig2-Suppl2-C-01.tif
- Figure 2 - Supplement 2 - Source Data 1/Fig2-Suppl2-B/
- Figure 2 - Supplement 2 - Source Data 1/Fig2-Suppl2-B/.DS_Store
- __MACOSX/Figure 2 - Supplement 2 - Source Data 1/Fig2-Suppl2-B/
- __MACOSX/Figure 2 - Supplement 2 - Source Data 1/Fig2-Suppl2-B/._.DS_Store
- Figure 2 - Supplement 2 - Source Data 1/Fig2-Suppl2-B/Raw gel/
- Figure 2 - Supplement 2 - Source Data 1/Fig2-Suppl2-B/Raw gel/Figure2-Suppl2-B_HalogTuRCFraction7_silverstaingel.tif
- __MACOSX/Figure 2 - Supplement 2 - Source Data 1/Fig2-Suppl2-B/Raw gel/
- __MACOSX/Figure 2 - Supplement 2 - Source Data 1/Fig2-Suppl2-B/Raw gel/._Figure2-Suppl2-B_HalogTuRCFraction7_silverstaingel.tif
- Figure 2 - Supplement 2 - Source Data 1/Fig2-Suppl2-B/Labeled_uncropped_Fig2Suppl-2B-01.tif
- __MACOSX/Figure 2 - Supplement 2 - Source Data 1/Fig2-Suppl2-B/._Labeled_uncropped_Fig2Suppl-2B-01.tif
- Figure 2 - Supplement 2 - Source Data 1/.DS_Store
- __MACOSX/Figure 2 - Supplement 2 - Source Data 1/._.DS_Store
- Figure 2 - Supplement 2 - Source Data 1/Fig2-Suppl2-A/
- Figure 2 - Supplement 2 - Source Data 1/Fig2-Suppl2-A/.DS_Store
- __MACOSX/Figure 2 - Supplement 2 - Source Data 1/Fig2-Suppl2-A/
- __MACOSX/Figure 2 - Supplement 2 - Source Data 1/Fig2-Suppl2-A/._.DS_Store
- Figure 2 - Supplement 2 - Source Data 1/Fig2-Suppl2-A/Raw blots/
- Figure 2 - Supplement 2 - Source Data 1/Fig2-Suppl2-A/Raw blots/Figure2-Supplement2-A_sucrosegradHalogTuRC.tif
- Figure 2 - Supplement 2 - Source Data 1/Fig2-Suppl2-A/Labeled_uncropped_Fig2Suppl-2A-01.tif
- __MACOSX/Figure 2 - Supplement 2 - Source Data 1/Fig2-Suppl2-A/._Labeled_uncropped_Fig2Suppl-2A-01.tif
