# Supplementary material for: The conserved centrosomin motif, γTuNA, forms a dimer that directly activates microtubule nucleation by the γ-tubulin ring complex (γTuRC)
Source: eLife. 2022 Dec 14;11:e80053. doi: 10.7554/eLife.80053 (PMC9859039; doi:10.7554/eLife.80053)
Supplement: Figure 3—source data 1. [file elife-80053-fig3-data1.zip › Figure 3 - Source Data 1.xlsx]

## Sheet: Figure 3B-SEC
Size-exclusion chromatography data
All 280 nm absorbance values are in arbitrary units, normalized by the maximum absorbance in each run.
50 µM Strep-His-HaloTag-gTuNA, 550 µL in Superdex 200 increase 10/300 GL @ 0.7 mL/min
Figure shows the window from 12 mL to 17 mL.
Xenopus WT			Xenopus WT #2			Xenopus F75A			Human WT			Human WT #2			Xenopus F63A			Xenopus I67A			Xenopus L70A			Xenopus L77A			Xenopus I67D/L70D #1			Xenopus I67D/L70D #2			Human I67D/L70D #1			Human I67D/L70D #2			Human I67A/L70A			Human F63D/I67D/L70D			Human F63A/I67A/L70A/L77A
mL	norm. A280 absorbance		mL	norm. A280 absorbance		mL	norm. A280 absorbance		mL	norm. A280 absorbance		mL	norm. A280 absorbance		mL	norm. A280 absorbance		mL	norm. A280 absorbance		mL	norm. A280 absorbance		mL	norm. A280 absorbance		mL	norm. A280 absorbance		mL	norm. A280 absorbance		mL	norm. A280 absorbance		mL	norm. A280 absorbance		mL	norm. A280 absorbance		mL	norm. A280 absorbance		mL	norm. A280 absorbance
0.001	7.18667e-05		0.004	0.00115719		0.003	-0.000208478		0.001	3.85528e-05		0.004	0.000107806		0.004	0.000902698		0.004	-0.00398578		0.004	0.00025392		0.003	-0.0013131		0.002	-0.000244752		0	0.00141598		0.001	-0.000275013		0	-0.000905948		0	4.23496e-05		0	0.000115075		0.004	-0.000958976
0.006	9.38552e-05		0.008	0.00212626		0.008	-0.000171474		0.005	-5.86394e-05		0.008	-0.000496628		0.008	6.17064e-05		0.008	-0.00239499		0.008	-0.00158034		0.007	0.000918868		0.006	-0.000270978		0.004	0.00147619		0.005	-0.00037474		0.004	-0.000797958		0.004	-0.000121697		0.004	3.77733e-05		0.008	-0.00117882
0.01	6.7591e-05		0.013	0.00293689		0.012	-0.00017217		0.009	-0.000117202		0.013	-0.000672118		0.013	-0.000284963		0.013	-0.00101536		0.013	-0.00352465		0.011	0.00294983		0.01	-0.000177522		0.009	0.00146596		0.01	-0.000453155		0.009	-0.000839023		0.008	-0.000402357		0.009	-6.65511e-05		0.013	-0.00101248
0.014	1.94899e-05		0.017	0.00344333		0.016	-0.000229938		0.013	-0.000139249		0.017	-0.000902233		0.017	-0.00109667		0.017	0.000791861		0.017	-0.00479517		0.016	0.00326331		0.015	-8.76977e-05		0.013	0.00112994		0.014	-0.000457336		0.013	-0.000986374		0.013	-0.000375647		0.013	-6.95034e-05		0.017	-0.000921828
0.018	-3.05509e-05		0.021	0.00348987		0.021	-0.000255727		0.018	-0.0001366		0.021	-0.00131869		0.021	-0.000508445		0.021	0.000959455		0.021	-0.00656099		0.02	0.00345581		0.019	-5.2894e-05		0.017	0.00103725		0.018	-0.000453716		0.017	-0.00109356		0.017	-0.000476265		0.017	-0.000530583		0.021	-0.000253524
0.023	-9.08166e-05		0.025	0.00384251		0.025	-0.000256147		0.022	-0.000137696		0.025	-0.000525994		0.025	1.02047e-05		0.025	-9.18779e-06		0.025	-0.00839424		0.024	0.00493314		0.023	-9.40394e-05		0.021	0.00100566		0.023	-0.000517777		0.021	-0.000936667		0.021	-0.000883537		0.021	-0.00128519		0.025	-9.27657e-05
0.027	-9.53764e-05		0.03	0.00472098		0.029	-0.000234276		0.026	-0.000263628		0.03	-0.000348196		0.03	0.000224766		0.03	0.000314016		0.03	-0.00965143		0.028	0.0063019		0.027	-0.000236076		0.026	0.000811131		0.027	-0.000578749		0.026	-0.000877474		0.025	-0.00115386		0.026	-0.00174798		0.03	-0.000453357
0.031	-0.000132118		0.034	0.00502889		0.033	-0.000255844		0.031	-0.000231904		0.034	-0.000338675		0.034	1.66023e-06		0.034	-0.000306564		0.034	-0.00964125		0.033	0.00654993		0.032	-0.000278609		0.03	0.000673167		0.031	-0.000658159		0.03	-0.000792959		0.03	-0.0012912		0.03	-0.0021569		0.034	-0.000706288
0.035	-6.9522e-05		0.038	0.00488816		0.038	-0.000250034		0.035	-0.000209456		0.038	-0.000784213		0.038	-0.000309686		0.038	-7.00066e-05		0.038	-0.00845954		0.037	0.006098		0.036	-0.000323208		0.034	0.000679864		0.035	-0.000671131		0.034	-0.00132772		0.034	-0.00175314		0.034	-0.00248888		0.038	-0.000826348
0.04	-7.50306e-05		0.042	0.00463789		0.042	-0.000353206		0.039	-0.000202072		0.042	-0.00102593		0.042	-0.000341559		0.042	-0.000146002		0.042	-0.00797704		0.041	0.00666087		0.04	-0.000384366		0.038	0.000762962		0.04	-0.00066206		0.038	-0.00137391		0.038	-0.00217661		0.038	-0.00251887		0.042	-0.000672775
0.044	-4.98364e-05		0.047	0.00424487		0.046	-0.000437512		0.043	-0.000186529		0.047	-0.000864926		0.047	-0.00028515		0.047	-0.000650354		0.047	-0.00823723		0.045	0.00622068		0.045	-0.000411291		0.043	0.000818333		0.044	-0.000628124		0.043	-0.00170452		0.042	-0.00236537		0.043	-0.00259823		0.047	-1.52171e-05
0.048	-3.16455e-05		0.051	0.00378784		0.05	-0.000478963		0.048	-7.22294e-05		0.051	-0.000893225		0.051	0.00022276		0.051	-0.000599761		0.051	-0.00774797		0.05	0.00613282		0.049	-0.000452279		0.047	0.00103653		0.048	-0.000545989		0.047	-0.001889		0.047	-0.00239855		0.047	-0.00294855		0.051	0.000107627
0.052	-4.94409e-05		0.055	0.00353138		0.055	-0.000526825		0.052	5.01899e-05		0.055	-0.00032059		0.055	-0.000804621		0.055	-0.000961456		0.055	-0.00610922		0.054	0.00475089		0.053	-0.000468272		0.051	0.00112726		0.052	-0.000577987		0.051	-0.00176773		0.051	-0.00261998		0.051	-0.00336789		0.055	0.000404996
0.057	-1.0325e-06		0.059	0.00383707		0.059	-0.00054477		0.056	2.94989e-05		0.059	-0.000611671		0.059	-0.000427302		0.059	-0.000826973		0.059	-0.00503504		0.058	0.00428646		0.057	-0.000479853		0.055	0.000675631		0.057	-0.000639934		0.055	-0.0010477		0.055	-0.00328902		0.055	-0.00363345		0.059	0.000226625
0.061	-2.57766e-05		0.064	0.00450755		0.063	-0.00053525		0.06	-3.03164e-05		0.064	-0.000722863		0.064	-0.00159576		0.064	0.000997152		0.064	-0.00292202		0.062	0.00442564		0.062	-0.000447206		0.06	-0.000548731		0.061	-0.000566347		0.06	-0.000962523		0.059	-0.00330447		0.06	-0.00333334		0.064	0.000235602
0.065	-2.96264e-06		0.068	0.00478936		0.067	-0.000542205		0.065	-5.10928e-05		0.068	-0.000851342		0.068	-0.00272661		0.068	0.00281679		0.068	-0.00074726		0.067	0.00404533		0.066	-0.000452219		0.064	-0.000595531		0.065	-0.000508662		0.064	-0.000471583		0.064	-0.00287228		0.064	-0.0028386		0.068	0.000807602
0.069	-5.61228e-05		0.072	0.00474283		0.072	-0.000558814		0.069	7.60429e-06		0.072	-0.00156236		0.072	-0.00394483		0.072	0.00449832		0.072	0.00055966		0.071	0.00294139		0.07	-0.000388919		0.068	-0.000310751		0.069	-0.000435693		0.068	-0.000340111		0.068	-0.00270869		0.068	-0.0024973		0.072	0.00146525
0.074	-2.50608e-05		0.076	0.0045684		0.076	-0.000581929		0.073	-2.93633e-05		0.076	-0.00144039		0.076	-0.00445794		0.076	0.00602747		0.076	0.000689613		0.075	0.00299698		0.074	-0.000382277		0.072	-0.000355037		0.074	-0.000320532		0.072	0.000148841		0.072	-0.00252815		0.072	-0.00210521		0.076	0.00217426
0.078	-6.86638e-05		0.081	0.00420667		0.08	-0.000579093		0.078	-4.4178e-05		0.081	-0.00105765		0.081	-0.00407383		0.081	0.00536231		0.081	-0.00036408		0.079	0.00363295		0.079	-0.000381101		0.077	-0.000383478		0.078	-0.000197182		0.077	0.000178948		0.076	-0.00176888		0.077	-0.00215653		0.081	0.00282941
0.082	-7.47795e-05		0.085	0.00424993		0.084	-0.000498687		0.082	-3.12318e-05		0.085	-0.00102615		0.085	-0.00429435		0.085	0.0061402		0.085	-0.00133625		0.084	0.00480254		0.083	-0.00029684		0.081	-0.0019139		0.082	-9.732e-05		0.081	0.000589925		0.081	-0.0012435		0.081	-0.00215378		0.085	0.0031296
0.086	-9.92002e-05		0.089	0.00470525		0.089	-0.000427645		0.086	-2.07677e-05		0.089	-0.000479413		0.089	-0.00520834		0.089	0.00687391		0.089	-5.16826e-06		0.088	0.00329949		0.087	-0.000163111		0.085	-0.00358171		0.087	-1.31852e-05		0.085	0.00118776		0.085	-0.00105661		0.085	-0.00186244		0.089	0.00304768
0.091	-0.00017901		0.093	0.00463733		0.093	-0.00033125		0.09	-5.81106e-05		0.093	-0.000546959		0.093	-0.00614525		0.093	0.0070571		0.093	0.00156767		0.092	0.0013515		0.091	-0.000157755		0.089	-0.00456135		0.091	-3.45541e-05		0.089	0.00188713		0.089	-0.00146112		0.089	-0.00148458		0.093	0.00294664
0.095	-0.0001637		0.097	0.00394811		0.097	-0.000212751		0.095	-7.79135e-05		0.097	-0.000723637		0.097	-0.00597797		0.097	0.00504485		0.097	0.00203286		0.096	0.00101529		0.096	-0.000116765		0.093	-0.00588369		0.095	2.66193e-05		0.093	0.00173951		0.093	-0.00180739		0.093	-0.0010931		0.097	0.0029806
0.099	-0.000142911		0.102	0.00340197		0.101	-0.000123562		0.099	-8.29171e-05		0.102	-0.000671241		0.102	-0.00570103		0.102	0.0035434		0.102	0.00215046		0.101	-0.000369927		0.1	-0.000190434		0.098	-0.00612946		0.099	3.85985e-05		0.098	0.00175766		0.098	-0.00203135		0.098	-0.000584153		0.102	0.00315711
0.103	-9.80257e-05		0.106	0.00322901		0.106	-0.000135112		0.103	-1.95269e-05		0.106	-0.000345833		0.106	-0.00542641		0.106	0.00197229		0.106	0.00187343		0.105	-0.000993245		0.104	-0.000230761		0.102	-0.00611834		0.104	1.66941e-05		0.102	0.00238738		0.102	-0.00252818		0.102	-0.000445206		0.106	0.00312841
0.108	-4.73441e-05		0.11	0.00327797		0.11	-0.000146763		0.107	2.30408e-06		0.11	-0.00065096		0.11	-0.0057214		0.11	0.00258161		0.11	0.00181901		0.109	-0.000399612		0.109	-0.000169029		0.106	-0.00613175		0.108	-5.39725e-05		0.106	0.00255697		0.106	-0.00291276		0.106	-0.000597105		0.11	0.00271052
0.112	-3.3888e-05		0.114	0.00279601		0.114	-0.000111447		0.112	2.27094e-05		0.114	-0.000472743		0.114	-0.00614177		0.114	0.00268598		0.114	0.00036584		0.113	0.000539177		0.113	-9.82609e-05		0.11	-0.00645597		0.112	-0.000175566		0.11	0.00300799		0.11	-0.00249618		0.11	-0.000771522		0.114	0.0019517
0.116	-9.6989e-05		0.119	0.00270494		0.118	-0.000113054		0.116	2.17904e-05		0.119	-0.00103097		0.119	-0.0058968		0.119	0.00317478		0.119	-0.000456083		0.118	0.000926767		0.117	-0.000149391		0.115	-0.0061851		0.116	-0.000300703		0.115	0.00314197		0.115	-0.00213667		0.115	-0.000666594		0.119	0.00156723
0.12	-0.000148608		0.123	0.00273725		0.123	-0.000136603		0.12	-1.41722e-05		0.123	-0.00124265		0.123	-0.00602014		0.123	0.00476234		0.123	-0.000124072		0.122	0.00205284		0.121	-3.24684e-05		0.119	-0.00625251		0.121	-0.000441487		0.119	0.00366792		0.119	-0.00231934		0.119	-0.000831331		0.123	0.00151057
0.125	-0.00014143		0.127	0.00250868		0.127	-0.000145668		0.125	-0.000101231		0.127	-0.00126873		0.127	-0.005842		0.127	0.00481369		0.127	0.000163639		0.126	0.00144301		0.126	-0.000119087		0.123	-0.00588804		0.125	-0.000601204		0.123	0.00390026		0.123	-0.00257545		0.123	-0.00122532		0.127	0.00164309
0.129	-0.00011441		0.131	0.00252632		0.131	-0.000186908		0.129	-0.000247916		0.131	-0.0014454		0.131	-0.0050929		0.131	0.00487281		0.131	0.000379878		0.13	0.00272352		0.13	-0.000139047		0.127	-0.00445134		0.129	-0.000781554		0.127	0.00400149		0.127	-0.00228319		0.127	-0.00126927		0.131	0.00129906
0.133	-3.50102e-05		0.136	0.00326297		0.135	-0.00021371		0.133	-0.00035057		0.136	-0.00110143		0.136	-0.00336696		0.136	0.00474611		0.136	0.000199599		0.134	0.00440645		0.134	-0.000221914		0.132	-0.00345319		0.134	-0.000868862		0.132	0.00349664		0.131	-0.00172415		0.132	-0.00114353		0.136	0.00117409
0.137	-3.42207e-05		0.14	0.00364649		0.14	-0.000261145		0.137	-0.000333682		0.14	-0.000863269		0.14	-0.00225632		0.14	0.00606119		0.14	0.000309856		0.139	0.00613478		0.138	-0.000253024		0.136	-0.0029184		0.138	-0.000907979		0.136	0.00350113		0.136	-0.00112122		0.136	-0.0012925		0.14	0.000870778
0.142	-0.000116623		0.144	0.00347803		0.144	-0.000247028		0.142	-0.000312549		0.144	-0.000618045		0.144	-0.00120759		0.144	0.00568751		0.144	-0.000680634		0.143	0.0079642		0.143	-0.000254355		0.14	-0.00209373		0.142	-0.000900792		0.14	0.00338737		0.14	-0.000673578		0.14	-0.00155923		0.144	0.000816637
0.146	-0.000132077		0.148	0.00307779		0.148	-0.000144821		0.146	-0.000347196		0.148	-0.000992396		0.148	-0.000731935		0.148	0.00660479		0.148	-0.00140837		0.147	0.00779931		0.147	-0.000362361		0.144	-0.00130683		0.146	-0.000861486		0.144	0.00335808		0.144	-0.000661756		0.144	-0.00121304		0.148	0.000945752
0.15	-0.000167983		0.153	0.00242498		0.152	-7.80475e-05		0.15	-0.000375344		0.153	-0.000600681		0.153	0.00042873		0.153	0.00637057		0.153	-0.00160829		0.151	0.00693556		0.151	-0.000385594		0.149	-0.0021835		0.151	-0.000833262		0.149	0.00322651		0.148	-0.00102074		0.149	-0.00100209		0.153	0.00131021
0.154	-0.00017372		0.157	0.00269396		0.157	-2.82368e-05		0.154	-0.000469141		0.157	-0.000206563		0.157	0.0021582		0.157	0.00644901		0.157	0.000241695		0.156	0.00825507		0.155	-0.000421886		0.153	-0.00269754		0.155	-0.000796078		0.153	0.00279889		0.153	-0.00181218		0.153	-0.000791394		0.157	0.00145058
0.159	-0.000121613		0.161	0.00307157		0.161	4.47677e-05		0.159	-0.000433925		0.161	0.000367437		0.161	0.00183391		0.161	0.00596605		0.161	0.000591011		0.16	0.00811158		0.16	-0.00035014		0.157	-0.00257982		0.159	-0.000748209		0.157	0.00218045		0.157	-0.00267508		0.157	-0.000676423		0.161	0.00162111
0.163	-9.36628e-05		0.165	0.00371856		0.165	0.000109925		0.163	-0.000385339		0.165	0.000629372		0.165	0.00208963		0.165	0.00620169		0.165	0.00146803		0.164	0.00765841		0.164	-0.000399342		0.161	-0.00233946		0.163	-0.000659933		0.161	0.00180433		0.161	-0.00331179		0.161	-9.28648e-05		0.165	0.00163861
0.167	-9.86495e-05		0.17	0.00374254		0.169	0.000138443		0.167	-0.000321874		0.17	0.000980906		0.17	0.00157591		0.17	0.00597024		0.17	0.000357997		0.168	0.00695867		0.168	-0.000297597		0.166	-0.00283476		0.168	-0.000513515		0.166	0.00131736		0.165	-0.00367585		0.166	-1.41245e-05		0.17	0.00109027
0.171	-0.000115639		0.174	0.00359446		0.174	0.000162585		0.172	-0.000228807		0.174	0.000681305		0.174	0.00160546		0.174	0.00406143		0.174	-0.000457417		0.173	0.00694649		0.172	-0.000296518		0.17	-0.00382831		0.172	-0.000338138		0.17	0.000623927		0.17	-0.0034383		0.17	-0.000272547		0.174	0.00148895
0.176	-0.00012197		0.178	0.00288491		0.178	0.000209855		0.176	-0.000134103		0.178	0.000642097		0.178	0.00140462		0.178	0.00245893		0.178	-0.0018026		0.177	0.00723689		0.177	-0.000319146		0.174	-0.00519761		0.176	-0.00023636		0.174	0.000721025		0.174	-0.00342154		0.174	-0.000305915		0.178	0.00168398
0.18	-9.02149e-05		0.182	0.00256631		0.182	0.000231296		0.18	-0.000143332		0.182	0.000185338		0.182	0.00137137		0.182	0.0027775		0.182	-0.00354792		0.181	0.00744392		0.181	-0.000487291		0.178	-0.00618402		0.18	-0.000252677		0.178	0.00114166		0.178	-0.00395674		0.178	-1.53987e-06		0.182	0.00190407
0.184	-2.40548e-05		0.187	0.00250353		0.186	0.000139574		0.184	-0.000123787		0.187	0.00053841		0.187	0.00125977		0.187	0.00437038		0.187	-0.00285385		0.185	0.00759366		0.185	-0.000461534		0.183	-0.00733726		0.185	-0.000253329		0.183	0.000852919		0.182	-0.00399629		0.183	0.000241071		0.187	0.00171618
0.188	-2.09682e-05		0.191	0.00241402		0.191	6.07578e-05		0.189	-8.36542e-05		0.191	0.000965741		0.191	0.00224053		0.191	0.00342234		0.191	-0.00289757		0.19	0.00764968		0.19	-0.00031746		0.187	-0.00776575		0.189	-0.000268533		0.187	0.000369141		0.187	-0.00337065		0.187	0.000356775		0.191	0.00161698
0.193	4.87849e-06		0.195	0.00275218		0.195	3.83708e-05		0.193	-1.21735e-05		0.195	0.000328485		0.195	0.00142844		0.195	0.00281562		0.195	-0.00405032		0.194	0.00700562		0.194	-0.000249244		0.191	-0.00678539		0.193	-0.000191723		0.191	-3.98225e-05		0.191	-0.00247068		0.191	0.000540216		0.195	0.00145765
0.197	4.49504e-05		0.199	0.00252717		0.199	5.59102e-05		0.197	4.38401e-05		0.199	-4.02186e-05		0.199	-6.45573e-05		0.199	0.00175289		0.199	-0.00524843		0.198	0.00666096		0.198	-0.000357233		0.195	-0.00651798		0.198	-7.1579e-05		0.195	0.000400495		0.195	-0.001494		0.195	0.000662742		0.199	0.00195272
0.201	8.23093e-05		0.204	0.00256173		0.204	6.66827e-05		0.201	2.10109e-05		0.203	-7.98514e-05		0.204	4.05344e-05		0.204	0.0014732		0.204	-0.00666737		0.202	0.00703795		0.202	-0.000468267		0.2	-0.00833906		0.202	5.37411e-06		0.2	0.000962083		0.199	-0.000733229		0.199	0.000694029		0.204	0.0019409
0.205	0.000103955		0.208	0.0025335		0.208	2.34099e-05		0.206	2.33216e-05		0.208	-0.000403866		0.208	-7.80155e-05		0.208	0.00148503		0.208	-0.00610604		0.207	0.00639906		0.207	-0.000564295		0.204	-0.00811194		0.206	6.89255e-05		0.204	0.00146838		0.204	-0.000187943		0.204	0.000265659		0.208	0.00212245
0.21	9.79292e-05		0.212	0.00229389		0.212	-2.37584e-05		0.21	3.793e-05		0.212	-0.000664112		0.212	0.000524445		0.212	0.000302402		0.212	-0.00630857		0.211	0.00773608		0.211	-0.000722196		0.208	-0.00855964		0.21	9.30823e-05		0.208	0.00164761		0.208	-0.000249781		0.208	0.000104396		0.212	0.00212744
0.214	7.45096e-05		0.216	0.0016398		0.216	-4.53712e-05		0.214	-9.75327e-06		0.216	-0.000126957		0.216	0.000792029		0.216	0.0020577		0.216	-0.00644938		0.215	0.00639554		0.215	-0.000858279		0.212	-0.00894096		0.215	8.3566e-05		0.212	0.00224155		0.212	-0.000699695		0.212	0.000326696		0.216	0.00209449
0.218	7.13147e-05		0.22	0.00218163		0.221	-8.13898e-05		0.219	-2.28206e-05		0.22	0.000195959		0.22	-0.000443806		0.22	0.00180861		0.22	-0.00472957		0.219	0.00450392		0.219	-0.000857517		0.216	-0.00844846		0.219	0.000175562		0.216	0.00278766		0.216	-0.000208604		0.216	6.81484e-05		0.22	0.00128676
0.222	6.49554e-05		0.225	0.00258428		0.225	-2.85991e-05		0.223	-0.000123082		0.225	0.000547417		0.225	-0.000713598		0.225	0.00241669		0.225	-0.0031387		0.224	0.00369724		0.224	-0.000810981		0.221	-0.00811905		0.223	0.000179347		0.221	0.00280136		0.221	0.000565716		0.221	-0.00068136		0.225	0.00111955
0.227	6.58358e-05		0.229	0.00298903		0.229	6.82811e-05		0.227	-0.000260654		0.229	2.19694e-05		0.229	-0.00179771		0.229	0.00243759		0.229	-0.00291892		0.228	0.0035257		0.228	-0.00075605		0.225	-0.0077154		0.227	0.000108505		0.225	0.00331034		0.225	0.000966706		0.225	-0.00107019		0.229	0.00123091
0.231	7.96171e-05		0.233	0.00352705		0.233	0.000132635		0.231	-0.000360109		0.233	0.000165033		0.233	-0.00179765		0.233	0.00344032		0.233	-0.00345455		0.232	0.00409278		0.232	-0.00082636		0.229	-0.00844406		0.232	0.000106309		0.229	0.00385202		0.229	0.000827694		0.229	-0.00109438		0.233	0.00137761
0.235	0.00010297		0.237	0.00424216		0.238	0.000152411		0.236	-0.000471159		0.237	0.000817875		0.237	-0.00130274		0.237	0.00434355		0.237	-0.00264223		0.236	0.00553387		0.236	-0.000872599		0.233	-0.00893689		0.236	5.69259e-05		0.233	0.00457006		0.233	0.000156236		0.233	-0.00115314		0.237	0.00181745
0.239	9.88037e-05		0.242	0.00459281		0.242	0.000144796		0.24	-0.000550026		0.242	0.00110818		0.242	-0.000436896		0.242	0.00548232		0.242	-0.00138275		0.241	0.005552		0.241	-0.00070119		0.238	-0.00976639		0.24	2.03868e-05		0.238	0.00474019		0.238	-0.000611715		0.238	-0.00125187		0.242	0.00142857
0.244	9.94357e-05		0.246	0.00454601		0.246	0.000138898		0.244	-0.000649435		0.246	0.00125799		0.246	-0.00133841		0.246	0.00666982		0.246	0.000172141		0.245	0.0058992		0.245	-0.000574271		0.242	-0.00984554		0.245	-5.80482e-05		0.242	0.00447527		0.242	-0.00101595		0.242	-0.00132124		0.246	0.000591133
0.248	0.000105021		0.25	0.00445013		0.25	0.00014993		0.248	-0.000738425		0.25	0.00181176		0.25	-0.00239642		0.25	0.00704515		0.25	0.000219565		0.249	0.007283		0.249	-0.00048346		0.246	-0.0107026		0.249	-0.000115122		0.246	0.00429247		0.246	-0.000921616		0.246	-0.000754579		0.25	-9.83807e-06
0.252	9.54872e-05		0.254	0.0049835		0.255	0.000130093		0.253	-0.000701319		0.254	0.00207003		0.254	-0.00440786		0.254	0.00718608		0.254	0.00177331		0.253	0.00738714		0.254	-0.00035773		0.25	-0.0101383		0.253	-0.000127223		0.25	0.00457885		0.25	-0.000275529		0.25	-0.000471898		0.254	1.07595e-05
0.256	6.94005e-05		0.259	0.00567862		0.259	0.000165897		0.257	-0.000690868		0.259	0.00150144		0.259	-0.0060455		0.259	0.0071511		0.259	0.00194165		0.258	0.00923506		0.258	-0.000221087		0.255	-0.0101816		0.257	-0.000178148		0.255	0.00421547		0.254	6.9962e-07		0.255	-0.000527217		0.259	-1.68773e-05
0.261	8.38079e-05		0.263	0.00589984		0.263	0.000168004		0.261	-0.000657716		0.263	0.00103779		0.263	-0.00461505		0.263	0.0068851		0.263	0.00143371		0.262	0.0104357		0.262	-8.19012e-05		0.259	-0.010394		0.262	-0.000181633		0.259	0.00358161		0.259	-1.24551e-05		0.259	6.30174e-05		0.263	0.000540652
0.265	8.87236e-05		0.267	0.00667375		0.267	0.00016501		0.266	-0.00053046		0.267	0.00117368		0.267	-0.00410077		0.267	0.00645419		0.267	0.00114309		0.266	0.0106519		0.266	-6.04101e-05		0.263	-0.0103891		0.266	-0.000163349		0.263	0.00336817		0.263	2.09555e-05		0.263	0.000648239		0.267	0.000668226
0.269	8.12134e-05		0.271	0.00710944		0.272	0.000132916		0.27	-0.000426786		0.271	0.00105884		0.271	-0.00291421		0.271	0.00495011		0.271	0.000270138		0.27	0.0108681		0.271	-6.98894e-05		0.267	-0.0110605		0.27	-8.94975e-05		0.267	0.00318747		0.267	-0.000103918		0.267	0.000373588		0.271	0.00022147
0.273	5.71848e-05		0.276	0.00723801		0.276	2.87695e-05		0.274	-0.000377493		0.276	0.000511062		0.276	-0.00290285		0.276	0.0031179		0.276	0.00204136		0.275	0.0116609		0.275	-3.86824e-05		0.272	-0.0116281		0.274	-0.00014692		0.272	0.0029264		0.271	-0.000274768		0.272	-0.000151923		0.276	-0.000250896
0.278	-3.69784e-05		0.28	0.00732764		0.28	-3.03364e-05		0.278	-0.000356418		0.28	0.000481484		0.28	-0.00229474		0.28	0.00129473		0.28	0.00228777		0.279	0.0118338		0.279	-5.28936e-05		0.276	-0.0122975		0.279	-0.000199261		0.276	0.00234306		0.276	3.74522e-05		0.276	-0.000991049		0.28	-0.00018974
0.282	-8.14538e-05		0.284	0.00712966		0.284	-2.37713e-05		0.283	-0.000372681		0.284	0.000425157		0.284	-0.00233813		0.284	-0.000931371		0.284	0.00229837		0.283	0.0118909		0.283	-5.79551e-05		0.28	-0.0121932		0.283	-0.000261981		0.28	0.00158402		0.28	0.00071955		0.28	-0.00160205		0.284	0.000369821
0.286	-0.000100189		0.288	0.00690616		0.289	-4.53507e-05		0.287	-0.000282506		0.288	0.000276344		0.288	-0.00128272		0.288	-0.00101312		0.288	0.00209128		0.287	0.0113803		0.288	-7.577e-05		0.284	-0.0119298		0.287	-0.000193889		0.284	0.00136114		0.284	0.00131071		0.284	-0.00172446		0.288	0.00118869
0.29	-0.000103328		0.293	0.00705232		0.293	-5.08828e-05		0.291	-0.000246743		0.293	0.000170296		0.293	3.6857e-05		0.293	-0.00279778		0.293	0.00195791		0.292	0.011463		0.292	-5.066e-05		0.289	-0.0105848		0.291	-0.00016615		0.289	0.000672429		0.288	0.00140231		0.289	-0.00185145		0.293	0.00154212
0.295	-5.794e-05		0.297	0.00687812		0.297	-7.14246e-05		0.295	-0.00026279		0.297	0.000372621		0.297	0.000887564		0.297	-0.0014352		0.297	0.0015089		0.296	0.0113611		0.296	-5.36401e-05		0.293	-0.00934403		0.296	-0.000179908		0.293	0.00018938		0.293	0.0013222		0.293	-0.00173097		0.297	0.00192772
0.299	-2.6983e-05		0.301	0.00598558		0.301	-6.88501e-05		0.3	-0.000258687		0.301	0.000807639		0.301	0.00168976		0.301	-0.000783358		0.301	0.00112412		0.3	0.0107523		0.3	-5.19024e-05		0.297	-0.00777856		0.3	-0.000128297		0.297	0.000486159		0.297	0.00141876		0.297	-0.00177356		0.301	0.00186953
0.303	-6.49219e-05		0.305	0.00557174		0.306	-6.17372e-05		0.304	-0.000280836		0.305	0.00114356		0.305	0.000342148		0.305	0.00117851		0.305	0.00114167		0.304	0.00964937		0.305	-3.77969e-05		0.301	-0.00623373		0.304	-0.000144462		0.301	0.00108611		0.301	0.00127525		0.301	-0.00217107		0.305	0.00155226
0.307	-5.39213e-05		0.31	0.00500341		0.31	-6.48772e-05		0.308	-0.000344637		0.31	0.00127705		0.31	-0.00124264		0.31	0.00170956		0.31	0.00131676		0.309	0.00730924		0.309	8.66682e-05		0.306	-0.00627828		0.309	-0.000129816		0.306	0.000762655		0.305	0.000709091		0.306	-0.00262288		0.31	0.00101696
0.312	-8.45484e-05		0.314	0.00434418		0.314	-5.16994e-05		0.313	-0.000451426		0.314	0.00186497		0.314	-0.00121403		0.314	0.00109168		0.314	0.00235111		0.313	0.00617418		0.313	6.18321e-05		0.31	-0.00584304		0.313	-0.000194399		0.31	0.000483056		0.31	6.56787e-05		0.31	-0.0027578		0.314	0.00152785
0.316	-0.000144366		0.318	0.00415156		0.318	-8.44117e-05		0.317	-0.000538553		0.318	0.0022362		0.318	-0.00140306		0.318	0.000887359		0.318	0.00226122		0.317	0.00595517		0.318	1.74468e-06		0.314	-0.00556101		0.317	-0.000175367		0.314	0.000700569		0.314	5.93635e-05		0.314	-0.00251907		0.318	0.00170673
0.32	-0.000116904		0.322	0.00360596		0.323	-0.000140368		0.321	-0.000587523		0.322	0.00188135		0.322	-0.00197058		0.322	0.00153134		0.322	0.00201094		0.321	0.00585349		0.322	-6.55772e-05		0.318	-0.00556484		0.321	-0.000123457		0.318	0.000996797		0.318	0.000186131		0.318	-0.00232292		0.322	0.00174584
0.324	-7.54155e-05		0.327	0.00327362		0.327	-0.000191084		0.325	-0.000650075		0.326	0.00178621		0.327	-0.00165768		0.327	0.00149834		0.327	0.00145671		0.326	0.00578455		0.326	-7.37373e-05		0.323	-0.00547239		0.326	-8.81239e-05		0.322	0.00101656		0.322	-0.000233164		0.322	-0.00234136		0.327	0.00174867
0.329	-8.14118e-05		0.331	0.00295437		0.331	-0.00020916		0.33	-0.000757491		0.331	0.00125062		0.331	-0.00161781		0.331	0.00120884		0.331	0.00146708		0.33	0.00466149		0.33	-0.00010972		0.327	-0.00591912		0.33	-0.000109166		0.327	0.00105374		0.327	-7.58758e-05		0.327	-0.00241571		0.331	0.00181296
0.333	-9.38423e-05		0.335	0.00285917		0.335	-0.000121789		0.334	-0.000811065		0.335	0.000834046		0.335	-0.00220734		0.335	0.00287179		0.335	0.0016919		0.334	0.00338812		0.335	-8.41156e-05		0.331	-0.00775308		0.334	-8.15144e-05		0.331	0.00108838		0.331	-1.935e-07		0.331	-0.0026352		0.335	0.0020091
0.337	-0.000116892		0.339	0.00321071		0.34	-9.53481e-05		0.338	-0.000820408		0.339	0.000683065		0.339	-0.00110638		0.339	0.00290036		0.339	0.00187352		0.338	0.00335065		0.339	-0.000120591		0.335	-0.00946951		0.338	-0.00018624		0.335	0.000665023		0.335	-4.15667e-05		0.335	-0.00292015		0.339	0.00180889
0.341	-0.000167003		0.343	0.00412809		0.344	-0.000106166		0.342	-0.000792264		0.343	-2.73759e-05		0.343	-0.000389504		0.343	0.00287065		0.343	0.00215831		0.343	0.00432079		0.343	-0.000144465		0.339	-0.0113044		0.343	-0.000211798		0.339	0.00010553		0.339	-2.36152e-05		0.339	-0.00273708		0.343	0.00160974
0.346	-0.000189865		0.348	0.00388774		0.348	-0.000109704		0.347	-0.00087273		0.348	-0.000705431		0.348	0.000913782		0.348	0.0011538		0.348	0.0027939		0.347	0.00616801		0.347	-0.000294746		0.344	-0.012686		0.347	-0.000223588		0.344	-0.000396598		0.344	0.000316741		0.344	-0.0022983		0.348	0.00217751
0.35	-0.000189638		0.352	0.0036966		0.352	-0.000125759		0.351	-0.000939513		0.352	-0.00120021		0.352	0.00124967		0.352	-0.000121567		0.352	0.000916832		0.351	0.00851271		0.352	-0.000439731		0.348	-0.0123881		0.351	-0.000221192		0.348	-0.000285954		0.348	0.000896987		0.348	-0.00151201		0.352	0.00264921
0.354	-0.000180403		0.356	0.00307522		0.357	-5.43106e-05		0.355	-0.000875026		0.356	-0.00183095		0.356	0.000464383		0.356	0.000734184		0.356	-0.000802148		0.355	0.00870718		0.356	-0.000550611		0.352	-0.0114595		0.356	-0.000150806		0.352	-0.00025664		0.352	0.00171901		0.352	-0.00102524		0.356	0.00267849
0.358	-0.000167701		0.36	0.00280779		0.361	7.95235e-05		0.36	-0.000741693		0.36	-0.00175382		0.36	0.000330661		0.36	0.00127169		0.36	-0.00185309		0.359	0.00855125		0.36	-0.000469803		0.356	-0.0102542		0.36	-0.000126531		0.356	-0.000657588		0.356	0.00229256		0.356	-0.000633707		0.36	0.00274206
0.363	-0.000202762		0.365	0.0029344		0.365	7.95614e-05		0.364	-0.000594117		0.365	-0.00140881		0.365	0.000801908		0.365	0.00126988		0.365	-0.00284328		0.364	0.00843088		0.364	-0.000423351		0.361	-0.00893709		0.364	-7.45808e-05		0.361	-0.000964682		0.361	0.00274175		0.361	-1.13453e-05		0.365	0.00273554
0.367	-0.000252567		0.369	0.00288734		0.37	5.68673e-05		0.368	-0.00051326		0.369	-0.00133725		0.369	0.000825684		0.369	0.00169801		0.369	-0.00349361		0.368	0.00848481		0.369	-0.000553957		0.365	-0.00769097		0.368	-6.56965e-05		0.365	-0.000762941		0.365	0.00295766		0.365	0.000555749		0.369	0.00236736
0.371	-0.000289723		0.373	0.00305548		0.374	1.91797e-05		0.372	-0.000474354		0.373	-0.00125317		0.373	-0.00104274		0.373	0.000969203		0.373	-0.00374417		0.372	0.0103157		0.373	-0.000553463		0.369	-0.00591617		0.373	-0.00015542		0.369	-0.0004383		0.369	0.00263861		0.369	0.000501931		0.373	0.0016347
0.375	-0.000383985		0.377	0.00306152		0.378	-4.54097e-06		0.377	-0.000430832		0.377	-0.00133943		0.377	-0.00188837		0.377	-0.000646862		0.377	-0.00377209		0.376	0.0108421		0.377	-0.000664994		0.373	-0.00486398		0.377	-0.000287824		0.373	-0.000168109		0.373	0.00250938		0.373	0.000582666		0.377	0.0010462
0.38	-0.00039548		0.382	0.00252567		0.382	-1.20307e-06		0.381	-0.000432066		0.382	-0.00108414		0.382	-0.00347422		0.382	-0.00290899		0.382	-0.00302728		0.381	0.0108643		0.381	-0.00064178		0.378	-0.00300532		0.381	-0.000182237		0.378	0.000405901		0.377	0.00246486		0.378	0.000714799		0.382	0.00116938
0.384	-0.000371293		0.386	0.00224085		0.387	-2.32178e-05		0.385	-0.000482005		0.386	-0.000304794		0.386	-0.00524228		0.386	-0.00302371		0.386	-0.00328654		0.385	0.00945143		0.386	-0.000607814		0.382	-0.001992		0.385	-0.000235839		0.382	0.00112165		0.382	0.00240646		0.382	0.000615108		0.386	0.00151153
0.388	-0.000410882		0.39	0.00228406		0.391	-3.25734e-05		0.389	-0.000405473		0.39	0.000118419		0.39	-0.00641796		0.39	-0.00110314		0.39	-0.00339383		0.389	0.00920163		0.39	-0.000574197		0.386	-0.00171666		0.39	-0.000279365		0.386	0.0015469		0.386	0.0024176		0.386	0.000600924		0.39	0.00151028
0.392	-0.000423163		0.394	0.00244253		0.395	-1.52341e-05		0.394	-0.00033531		0.394	1.55782e-05		0.394	-0.00714813		0.394	-9.58607e-06		0.394	-0.00140676		0.393	0.00861818		0.394	-0.000472088		0.39	-0.00227409		0.394	-0.000302997		0.39	0.0015506		0.39	0.00244584		0.39	0.000630757		0.394	0.00147936
0.397	-0.000396887		0.399	0.00252271		0.399	-2.5028e-05		0.398	-0.000392577		0.399	-0.000108319		0.399	-0.00715889		0.399	0.00170325		0.399	1.31935e-06		0.398	0.00800867		0.399	-0.000360196		0.395	-0.0021426		0.398	-0.000303049		0.395	0.0013654		0.394	0.00243868		0.395	0.000448235		0.399	0.00102382
0.401	-0.000372561		0.403	0.00220506		0.404	-2.14595e-05		0.402	-0.000452963		0.403	-0.000564253		0.403	-0.0078351		0.403	0.00307902		0.403	0.0011125		0.402	0.00653928		0.403	-0.000465364		0.399	-0.00190112		0.402	-0.000280075		0.399	0.00168211		0.399	0.00230403		0.399	0.000120589		0.403	0.000816993
0.405	-0.000313302		0.407	0.00290976		0.408	3.50433e-05		0.407	-0.000547915		0.407	-0.0006029		0.407	-0.00950447		0.407	0.00429839		0.407	0.00229652		0.406	0.00499704		0.407	-0.000524101		0.403	-0.0020629		0.407	-0.000293217		0.403	0.0022372		0.403	0.00228671		0.403	-0.000444117		0.407	0.000179204
0.409	-0.00031888		0.411	0.00353164		0.412	8.61371e-05		0.411	-0.000539733		0.411	-0.000355996		0.411	-0.0107134		0.411	0.00592663		0.411	0.00220109		0.41	0.0046842		0.411	-0.000493222		0.407	-0.00329181		0.411	-0.000252647		0.407	0.00241253		0.407	0.00245132		0.407	-0.000890956		0.411	-0.000273327
0.414	-0.000315021		0.416	0.00319938		0.416	0.000130193		0.415	-0.000460683		0.416	0.000227675		0.416	-0.0104146		0.416	0.00638159		0.416	0.00184343		0.415	0.00460849		0.416	-0.000583705		0.412	-0.00424372		0.415	-0.000151859		0.412	0.00235754		0.411	0.00253144		0.412	-0.000978788		0.416	-9.4467e-05
0.418	-0.000273435		0.42	0.00236797		0.421	0.000101204		0.419	-0.000452965		0.42	0.00045173		0.42	-0.0101653		0.42	0.00845679		0.42	0.00194395		0.419	0.00456431		0.42	-0.000474252		0.416	-0.00451468		0.42	-4.71779e-05		0.416	0.0028747		0.416	0.00210729		0.416	-0.0011417		0.42	3.61448e-05
0.422	-0.000292024		0.424	0.00188721		0.425	5.02315e-05		0.424	-0.000521466		0.424	3.3165e-05		0.424	-0.00974415		0.424	0.0106313		0.424	0.00177604		0.423	0.0046968		0.424	-0.000462274		0.42	-0.0050213		0.424	-0.000119079		0.42	0.00304081		0.42	0.00126478		0.42	-0.00138826		0.424	-0.000165132
0.426	-0.000245308		0.428	0.00079636		0.429	1.25947e-05		0.428	-0.000581697		0.428	2.65759e-05		0.428	-0.00923158		0.428	0.0106413		0.428	0.00192222		0.427	0.00620266		0.428	-0.00060457		0.424	-0.00561224		0.428	-0.000111036		0.424	0.00297745		0.424	0.000500461		0.424	-0.00186505		0.428	-0.000497891
0.431	-0.000198102		0.433	0.000483539		0.433	-2.70965e-05		0.432	-0.000694566		0.433	0.000291201		0.433	-0.00843489		0.433	0.00921186		0.433	0.0020472		0.432	0.00618194		0.433	-0.000668795		0.429	-0.00587918		0.432	-0.000197162		0.429	0.00269837		0.428	-0.0002985		0.429	-0.00241273		0.433	-0.000697896
0.435	-0.000204829		0.437	0.000537973		0.438	-2.58093e-05		0.436	-0.000662047		0.437	0.000900823		0.437	-0.00727307		0.437	0.00765937		0.437	0.00219245		0.436	0.00663567		0.437	-0.000822534		0.433	-0.00447295		0.437	-0.000210161		0.433	0.00246567		0.433	-0.0012563		0.433	-0.0029732		0.437	-0.00120404
0.439	-0.000216451		0.441	0.000641034		0.442	-2.22567e-05		0.441	-0.000619849		0.441	0.00152716		0.441	-0.00657601		0.441	0.00529428		0.441	0.00171025		0.44	0.00826878		0.441	-0.000913789		0.437	-0.00452797		0.441	-0.000209728		0.437	0.00232922		0.437	-0.0021396		0.437	-0.00324195		0.441	-0.00095916
0.443	-0.000240794		0.445	-0.000235183		0.446	-2.39264e-05		0.445	-0.000542416		0.445	0.00185372		0.445	-0.00519193		0.445	0.00300756		0.445	0.00147538		0.444	0.00946958		0.445	-0.000896583		0.441	-0.00534475		0.445	-0.000213607		0.441	0.00258015		0.441	-0.00307367		0.441	-0.00314911		0.445	-0.000679169
0.448	-0.000277323		0.45	-0.000925836		0.45	-8.35789e-06		0.449	-0.000439154		0.449	0.00166124		0.45	-0.00497864		0.449	0.00265569		0.45	0.00159397		0.449	0.010971		0.45	-0.000949289		0.446	-0.00506875		0.449	-0.000263376		0.445	0.00276648		0.445	-0.0040245		0.445	-0.00268901		0.45	5.45559e-05
0.452	-0.000321603		0.454	-0.000953627		0.455	4.53296e-06		0.454	-0.000421253		0.454	0.00105483		0.454	-0.0042719		0.454	0.00273438		0.454	0.00314754		0.453	0.00936765		0.454	-0.00098757		0.45	-0.00346551		0.454	-0.00028021		0.45	0.00291556		0.45	-0.00485387		0.45	-0.00254898		0.454	0.000824551
0.456	-0.000352527		0.458	-0.000869822		0.459	2.05471e-07		0.458	-0.000452265		0.458	0.000430174		0.458	-0.00398165		0.458	0.00299334		0.458	0.00337645		0.457	0.00758266		0.458	-0.00100919		0.454	-0.00252826		0.458	-0.000356983		0.454	0.00288495		0.454	-0.00533422		0.454	-0.00246777		0.458	0.00109928
0.46	-0.000350642		0.462	-0.00107671		0.463	1.48239e-05		0.462	-0.000455683		0.462	0.000415624		0.462	-0.00275637		0.462	0.00122431		0.462	0.00327434		0.461	0.00575		0.463	-0.00103737		0.458	-0.00194218		0.462	-0.000348936		0.458	0.00293322		0.458	-0.00532914		0.458	-0.00301797		0.462	0.00140198
0.465	-0.000319231		0.466	-0.00066119		0.467	4.26088e-05		0.466	-0.000359148		0.466	0.00061306		0.466	-0.00198481		0.466	0.000624639		0.466	0.00347963		0.466	0.00402511		0.467	-0.00104835		0.462	-0.00318755		0.467	-0.000321828		0.462	0.00275091		0.462	-0.0044586		0.462	-0.00303012		0.466	0.00165405
0.469	-0.000328962		0.471	-9.16589e-05		0.472	0.000106412		0.471	-0.000228117		0.471	0.00057894		0.471	-0.000878812		0.471	0.000515477		0.471	0.00314687		0.47	0.00196019		0.471	-0.000889326		0.467	-0.0033491		0.471	-0.000342605		0.467	0.00239163		0.467	-0.00376683		0.467	-0.00258252		0.471	0.00188084
0.473	-0.000339427		0.475	0.000372916		0.476	0.000113531		0.475	-0.000139172		0.475	0.000547888		0.475	-0.00101666		0.475	0.00216562		0.475	0.00177876		0.474	-9.93954e-05		0.475	-0.00069484		0.471	-0.00325059		0.475	-0.00023011		0.471	0.00251948		0.471	-0.00305361		0.471	-0.00224751		0.475	0.00199559
0.477	-0.000330276		0.479	0.000823629		0.48	7.77759e-05		0.479	-0.000121391		0.479	0.00045453		0.479	-0.00212756		0.479	0.00266866		0.479	0.00130422		0.478	-0.000915817		0.48	-0.000548158		0.475	-0.00501011		0.479	-0.000244496		0.475	0.0029365		0.475	-0.0022389		0.475	-0.00229294		0.479	0.0020915
0.482	-0.000269639		0.483	0.00108758		0.484	6.29855e-05		0.483	-0.000138164		0.483	-5.10158e-05		0.483	-0.00306047		0.483	0.00373385		0.483	0.00213389		0.483	-0.00117059		0.484	-0.000476583		0.479	-0.00675581		0.484	-0.000230241		0.479	0.00312179		0.479	-0.00175124		0.479	-0.00236406		0.483	0.00156865
0.486	-0.00028049		0.488	0.00119348		0.489	2.58866e-05		0.488	-0.000215808		0.488	-0.000580821		0.488	-0.00334531		0.488	0.00532884		0.488	0.002166		0.487	-0.000929584		0.488	-0.000495259		0.484	-0.00747626		0.488	-0.000228178		0.484	0.00296181		0.484	-0.00107915		0.484	-0.00278356		0.488	0.00084898
0.49	-0.000249231		0.492	0.00097045		0.493	-3.71031e-05		0.492	-0.000357751		0.492	-0.000858066		0.492	-0.00337796		0.492	0.00546846		0.492	0.00207441		0.491	-0.000874492		0.492	-0.000360388		0.488	-0.00780057		0.492	-0.000175176		0.488	0.00294173		0.488	-0.000319525		0.488	-0.00326482		0.492	0.000281486
0.494	-0.000163174		0.496	0.000525119		0.497	-0.000117319		0.496	-0.000430905		0.496	-0.000821671		0.496	-0.00380351		0.496	0.00492162		0.496	0.000622247		0.495	0.000894707		0.497	-0.000248077		0.492	-0.00810876		0.496	-0.000177832		0.492	0.00327087		0.492	0.000474673		0.492	-0.00381087		0.496	-0.000194703
0.499	-9.6982e-05		0.5	0.000585661		0.501	-0.000127698		0.501	-0.000492032		0.5	-0.00090248		0.5	-0.00366033		0.5	0.00465555		0.5	-0.00145486		0.5	0.00163941		0.501	-0.00010049		0.496	-0.0082195		0.501	-0.000198102		0.496	0.00327959		0.496	0.00113747		0.496	-0.00380977		0.5	-0.000444138
0.503	-0.000124052		0.505	0.000952099		0.506	-0.000164		0.505	-0.000570875		0.505	-0.00106195		0.505	-0.00382878		0.505	0.00669426		0.505	-0.00305783		0.504	0.00298209		0.505	-0.000126747		0.501	-0.00865372		0.505	-0.00017778		0.501	0.00291336		0.5	0.0014089		0.501	-0.00353351		0.505	-0.000498291
0.507	-0.000191159		0.509	0.000725852		0.51	-0.000197088		0.509	-0.000699364		0.509	-0.00117596		0.509	-0.00348918		0.509	0.00712622		0.509	-0.0047069		0.508	0.00375931		0.509	-0.000182386		0.505	-0.00832735		0.509	-0.000145784		0.505	0.00316015		0.505	0.00114432		0.505	-0.00377642		0.509	-0.000398962
0.511	-0.000195415		0.513	0.00128713		0.514	-0.000213874		0.513	-0.000836044		0.513	-0.00123663		0.513	-0.00350349		0.513	0.00587361		0.513	-0.0062999		0.512	0.00448386		0.514	-0.00032782		0.509	-0.00838722		0.513	-7.09977e-05		0.509	0.00353314		0.509	0.000891024		0.509	-0.00424319		0.513	-0.000650879
0.516	-0.000251402		0.517	0.00162307		0.518	-0.000226344		0.518	-0.000915437		0.517	-0.00120326		0.517	-0.00250461		0.517	0.00466268		0.517	-0.00643961		0.517	0.00512588		0.518	-0.000374301		0.513	-0.00891227		0.518	-6.76074e-05		0.513	0.00403128		0.513	0.000895577		0.513	-0.00450282		0.517	-0.00107993
0.52	-0.000346625		0.522	0.00174968		0.523	-0.00019397		0.522	-0.000916688		0.522	-0.00103527		0.522	-0.00115509		0.522	0.00653266		0.522	-0.00782293		0.521	0.00394264		0.522	-0.000409005		0.518	-0.00774217		0.522	-4.85633e-05		0.518	0.00427728		0.517	0.000709684		0.518	-0.00436214		0.522	-0.000671311
0.524	-0.000392575		0.526	0.00259166		0.527	-0.00019893		0.526	-0.000921091		0.526	-0.000524056		0.526	-0.00125585		0.526	0.00780911		0.526	-0.00832436		0.525	0.00268502		0.526	-0.00055215		0.522	-0.00702316		0.526	-8.33988e-05		0.522	0.00404056		0.522	-4.52744e-06		0.522	-0.00393097		0.526	-1.62267e-05
0.528	-0.000393188		0.53	0.00314207		0.531	-0.000158517		0.53	-0.000881901		0.53	5.41944e-05		0.53	-0.00100099		0.53	0.00851893		0.53	-0.00926302		0.529	0.00147752		0.531	-0.000608569		0.526	-0.00727486		0.531	-8.22902e-05		0.526	0.00331798		0.526	-0.00051654		0.526	-0.00363317		0.53	0.000750881
0.533	-0.000414494		0.534	0.00314791		0.536	-0.000146814		0.535	-0.000892012		0.534	0.000554148		0.534	0.000322096		0.534	0.0085387		0.534	-0.0100285		0.534	4.49294e-05		0.535	-0.000630802		0.53	-0.00728611		0.535	-0.000109642		0.53	0.0029046		0.53	-0.000471805		0.53	-0.00328625		0.534	0.00123902
0.537	-0.000460764		0.539	0.00316912		0.54	-0.000153871		0.539	-0.000966513		0.539	0.00110725		0.539	0.00164497		0.539	0.00871005		0.539	-0.00915125		0.538	-0.00027939		0.539	-0.000650749		0.535	-0.00873709		0.539	-6.58973e-05		0.535	0.00292059		0.534	-0.000477147		0.535	-0.00278638		0.539	0.00155187
0.541	-0.000451576		0.543	0.00392589		0.544	-0.000185673		0.543	-0.00100604		0.543	0.00165035		0.543	0.00256047		0.543	0.00768865		0.543	-0.00789005		0.542	0.000456284		0.544	-0.000679529		0.539	-0.0102681		0.543	-0.000158751		0.539	0.00290836		0.539	-0.000436137		0.539	-0.00232947		0.543	0.00178016
0.545	-0.000400481		0.547	0.00462032		0.548	-0.000123502		0.548	-0.00104355		0.547	0.00189442		0.547	0.00268028		0.547	0.0057811		0.547	-0.00656471		0.546	0.000708279		0.548	-0.000669801		0.543	-0.00925776		0.548	-0.000251418		0.543	0.00258697		0.543	-0.000501481		0.543	-0.00194849		0.547	0.00178797
0.55	-0.00038844		0.551	0.0054584		0.553	-0.000162203		0.552	-0.000990837		0.551	0.00176491		0.551	0.00258609		0.551	0.00439635		0.551	-0.00497044		0.551	0.00108529		0.552	-0.00061021		0.547	-0.00807338		0.552	-0.000292447		0.547	0.00236281		0.547	-0.000396072		0.547	-0.00141321		0.551	0.00177397
0.554	-0.000360974		0.556	0.00538645		0.557	-0.000278817		0.556	-0.000906959		0.556	0.00141227		0.556	0.00106012		0.556	0.00527533		0.556	-0.00316674		0.555	0.00133235		0.556	-0.000573691		0.552	-0.00618473		0.556	-0.000428015		0.552	0.00226936		0.551	-0.000159775		0.552	-0.00113739		0.556	0.00189442
0.558	-0.000296649		0.56	0.00539464		0.561	-0.00033307		0.56	-0.000924019		0.56	0.00127189		0.56	3.00543e-05		0.56	0.00467543		0.56	-0.00180378		0.559	0.00185815		0.561	-0.00058557		0.556	-0.00604314		0.56	-0.000452957		0.556	0.00219101		0.556	-0.000137917		0.556	-0.000574061		0.56	0.00220378
0.562	-0.000257556		0.564	0.00471359		0.565	-0.000395634		0.565	-0.00104735		0.564	0.00109842		0.564	-0.00150808		0.564	0.00217263		0.564	-0.000455912		0.563	0.00359009		0.565	-0.000518357		0.56	-0.00589446		0.565	-0.00056108		0.56	0.00209558		0.56	0.000334827		0.56	-0.0002252		0.564	0.00216763
0.567	-0.000260611		0.568	0.00381985		0.57	-0.000456743		0.569	-0.00113437		0.568	0.000810271		0.568	-0.00220747		0.568	0.000233311		0.568	-0.00124136		0.568	0.00463002		0.569	-0.000343546		0.564	-0.00488787		0.569	-0.000638973		0.564	0.00252803		0.564	0.00148306		0.564	-0.000124698		0.568	0.00199481
0.571	-0.00027533		0.573	0.00354376		0.574	-0.000498763		0.573	-0.00119286		0.572	0.000817909		0.573	-0.00259571		0.572	-0.00238586		0.573	-0.00108299		0.572	0.00563994		0.573	-0.000174688		0.569	-0.00322263		0.573	-0.000651445		0.568	0.00305604		0.568	0.00194378		0.568	0.000209235		0.573	0.00164732
0.575	-0.000224024		0.577	0.00321027		0.578	-0.000461747		0.577	-0.00113058		0.577	0.000866938		0.577	-0.00389046		0.577	-0.00263632		0.577	-0.00166651		0.576	0.00687364		0.578	-0.000126434		0.573	-0.00315332		0.578	-0.000637872		0.573	0.00281847		0.573	0.00149615		0.573	0.000336976		0.577	0.00147373
0.579	-0.000197805		0.581	0.00322454		0.582	-0.000436501		0.582	-0.00104802		0.581	0.000848612		0.581	-0.00406694		0.581	-0.00223178		0.581	-0.00240972		0.58	0.00613515		0.582	-0.000168817		0.577	-0.00154661		0.582	-0.000625873		0.577	0.00252029		0.577	0.00145345		0.577	0.000199931		0.581	0.0015947
0.584	-0.000207945		0.585	0.00303568		0.587	-0.000531042		0.586	-0.000906215		0.585	0.00074709		0.585	-0.00465191		0.585	-0.000755128		0.585	-0.00253392		0.584	0.00598785		0.586	-0.000163027		0.581	-0.000918133		0.586	-0.000483216		0.581	0.00235953		0.581	0.00145553		0.581	0.000174483		0.585	0.0017483
0.588	-0.000199149		0.589	0.00302616		0.591	-0.000570489		0.59	-0.000806264		0.589	0.000360248		0.589	-0.00463762		0.589	0.000703552		0.589	-0.00294856		0.589	0.00522559		0.59	-0.00020969		0.585	-0.0012953		0.59	-0.000434117		0.585	0.00215844		0.585	0.00165286		0.585	9.67951e-05		0.589	0.00190118
0.592	-0.000218338		0.594	0.00302234		0.595	-0.000493046		0.595	-0.000870809		0.594	0.000111748		0.594	-0.00417044		0.594	0.00172578		0.594	-0.00291814		0.593	0.00530777		0.595	-0.000265888		0.59	-0.00237305		0.595	-0.000387614		0.59	0.00186362		0.59	0.00160142		0.59	1.36906e-05		0.594	0.00188669
0.596	-0.000284909		0.598	0.00311861		0.599	-0.000381978		0.599	-0.000957906		0.598	-4.06584e-05		0.598	-0.00264612		0.598	0.00181378		0.598	-0.00319811		0.597	0.00666671		0.599	-0.000343123		0.594	-0.0042917		0.599	-0.000329782		0.594	0.00118002		0.594	0.00133315		0.594	-0.000221089		0.598	0.00159987
0.601	-0.000335893		0.602	0.00299047		0.604	-0.000385876		0.603	-0.000936416		0.602	-0.000523767		0.602	-0.00174503		0.602	0.00287743		0.602	-0.00310108		0.601	0.00675655		0.603	-0.000465304		0.598	-0.00434695		0.603	-0.00032522		0.598	0.000601737		0.598	0.00093322		0.598	-0.000773576		0.602	0.000916161
0.605	-0.000318408		0.606	0.00372704		0.608	-0.000393712		0.607	-0.000884336		0.606	-0.000622104		0.606	-0.000323721		0.606	0.00501376		0.606	-0.00392614		0.606	0.00667789		0.608	-0.000588302		0.602	-0.00616642		0.607	-0.000220312		0.602	-0.000115918		0.602	0.000388363		0.602	-0.00122898		0.606	0.000417581
0.609	-0.000250724		0.611	0.00429682		0.612	-0.000399012		0.612	-0.000914224		0.611	-0.000860735		0.611	0.000595902		0.611	0.00688088		0.611	-0.00440106		0.61	0.00679046		0.612	-0.00057542		0.607	-0.00721826		0.612	-0.000262725		0.607	-0.000700936		0.607	0.000290295		0.607	-0.00164495		0.611	0.000100711
0.613	-0.000250163		0.615	0.00458101		0.616	-0.000364172		0.616	-0.000879242		0.615	-0.00145642		0.615	0.00102028		0.615	0.00916279		0.615	-0.00360497		0.614	0.00622033		0.616	-0.000620002		0.611	-0.00759677		0.616	-0.000314054		0.611	-0.000757335		0.611	0.000285562		0.611	-0.00170569		0.615	7.27012e-05
0.618	-0.00031164		0.619	0.00453449		0.621	-0.000397095		0.62	-0.000972054		0.619	-0.00201431		0.619	0.000935698		0.619	0.00783531		0.619	-0.00365691		0.618	0.00626387		0.62	-0.0006856		0.615	-0.00768332		0.62	-0.000347291		0.615	-0.00027693		0.615	0.000557472		0.615	-0.00161861		0.619	-4.87284e-05
0.622	-0.00035079		0.623	0.00415		0.625	-0.000406704		0.624	-0.00110602		0.623	-0.00250267		0.623	0.00050288		0.623	0.00709598		0.623	-0.00356931		0.623	0.00770882		0.625	-0.000624969		0.619	-0.00728405		0.624	-0.000386541		0.619	-6.28271e-05		0.619	-0.000407912		0.619	-0.00146883		0.623	-3.60505e-05
0.626	-0.000406603		0.628	0.00342749		0.629	-0.0004462		0.629	-0.001126		0.628	-0.00265281		0.628	0.000858863		0.628	0.00609963		0.628	-0.00490919		0.627	0.00851868		0.629	-0.000620516		0.624	-0.00612466		0.629	-0.000485789		0.624	-6.43353e-05		0.623	-0.000737351		0.624	-0.00170152		0.628	-0.000229427
0.63	-0.000463622		0.632	0.00266722		0.633	-0.000532213		0.633	-0.00109636		0.632	-0.00231115		0.632	5.11198e-05		0.632	0.00645861		0.632	-0.00626484		0.631	0.00889418		0.633	-0.000720684		0.628	-0.00588875		0.633	-0.00051375		0.628	-0.000187015		0.628	-0.000787405		0.628	-0.00231658		0.632	-0.000945118
0.635	-0.000522338		0.636	0.00249354		0.638	-0.000568173		0.637	-0.00099826		0.636	-0.00187059		0.636	-0.000470115		0.636	0.00673482		0.636	-0.00800535		0.635	0.00911755		0.637	-0.00070962		0.632	-0.00423879		0.637	-0.000497987		0.632	-0.00035719		0.632	-0.00106007		0.632	-0.00293866		0.636	-0.00083867
0.639	-0.000501463		0.64	0.00241261		0.642	-0.000594787		0.642	-0.000904007		0.64	-0.00148744		0.64	-0.000644901		0.64	0.0070709		0.64	-0.00895679		0.64	0.0090531		0.642	-0.000549617		0.636	-0.00212777		0.642	-0.000487615		0.636	-0.000433845		0.636	-0.00184361		0.636	-0.00314243		0.64	-0.000340953
0.643	-0.00046117		0.645	0.00193564		0.646	-0.0005671		0.646	-0.000839339		0.645	-0.00120829		0.645	-0.000686563		0.645	0.00670538		0.645	-0.0100258		0.644	0.00939261		0.646	-0.000408499		0.641	-0.000548618		0.646	-0.000543094		0.641	-0.000232399		0.64	-0.00225699		0.641	-0.00316425		0.645	0.000489031
0.647	-0.000479234		0.649	0.00180714		0.65	-0.000524095		0.65	-0.000856278		0.649	-0.00130891		0.649	-0.000304253		0.649	0.00443856		0.649	-0.0100406		0.648	0.00953599		0.65	-0.000357952		0.645	0.00035481		0.65	-0.000671989		0.645	0.000534337		0.645	-0.00268371		0.645	-0.00307424		0.649	0.00112151
0.652	-0.000524627		0.653	0.0020913		0.655	-0.000602841		0.654	-0.000855802		0.653	-0.000915683		0.653	0.000284036		0.653	0.00204382		0.653	-0.010289		0.652	0.00962981		0.654	-0.000355539		0.649	0.000676		0.654	-0.000662766		0.649	0.000903351		0.649	-0.00344325		0.649	-0.0032503		0.653	0.00149437
0.656	-0.000555951		0.657	0.00298404		0.659	-0.000669637		0.659	-0.000769544		0.657	-0.000380988		0.657	4.68768e-05		0.657	-0.000442818		0.657	-0.0124954		0.657	0.00913014		0.659	-0.000336455		0.653	0.000644933		0.659	-0.00071381		0.653	0.000613171		0.653	-0.00331248		0.653	-0.00371026		0.657	0.0016183
0.66	-0.000586652		0.662	0.00372623		0.663	-0.000647388		0.663	-0.000645402		0.662	5.68428e-05		0.662	0.0020052		0.662	-0.000377722		0.662	-0.012473		0.661	0.0086075		0.663	-0.000374129		0.658	0.000143262		0.663	-0.000757567		0.658	0.000246487		0.657	-0.00297277		0.658	-0.00396141		0.662	0.00154534
0.664	-0.000565793		0.666	0.00378448		0.667	-0.000634535		0.667	-0.00052672		0.666	0.000216956		0.666	0.00179764		0.666	-0.00153592		0.666	-0.012384		0.665	0.00831478		0.667	-0.000396947		0.662	-0.000766352		0.667	-0.000852607		0.662	0.000284721		0.662	-0.00215849		0.662	-0.00403385		0.666	0.00137375
0.669	-0.000474339		0.67	0.00441883		0.672	-0.000611916		0.671	-0.000539717		0.67	0.000593951		0.67	0.00196904		0.67	-0.00221785		0.67	-0.0113667		0.669	0.0087346		0.672	-0.00044938		0.666	-0.00199868		0.671	-0.000884028		0.666	0.000568032		0.666	-0.00190468		0.666	-0.00371476		0.67	0.00142453
0.673	-0.000419436		0.674	0.00508771		0.676	-0.000655996		0.676	-0.000510406		0.674	0.000696786		0.674	0.0028112		0.674	-0.00325957		0.674	-0.00946769		0.674	0.00890974		0.676	-0.000303911		0.67	-0.0028651		0.676	-0.000999388		0.67	0.00128782		0.67	-0.00202287		0.67	-0.00301219		0.674	0.00145924
0.677	-0.000418118		0.679	0.0051657		0.68	-0.000641083		0.68	-0.000526388		0.679	0.000918958		0.679	0.00304751		0.679	-0.00375079		0.679	-0.00888011		0.678	0.00886757		0.68	-0.000229584		0.675	-0.00403974		0.68	-0.000996392		0.675	0.00174605		0.674	-0.00152966		0.675	-0.00231717		0.679	0.00123852
0.681	-0.000450554		0.683	0.0045471		0.684	-0.000679271		0.684	-0.000594461		0.683	0.000633515		0.683	0.00271347		0.683	-0.00524702		0.683	-0.00877811		0.682	0.00799718		0.684	-0.000244752		0.679	-0.00563397		0.684	-0.00105345		0.679	0.00200668		0.679	-0.00055286		0.679	-0.00189988		0.683	0.000905795
0.686	-0.000480686		0.687	0.00466387		0.689	-0.000790649		0.689	-0.000604925		0.687	0.000485008		0.687	0.00257424		0.687	-0.00605388		0.687	-0.00861624		0.686	0.0073134		0.689	-0.000366237		0.683	-0.00729587		0.688	-0.00102088		0.683	0.00184982		0.683	0.00017234		0.683	-0.00172924		0.687	0.000816786
0.69	-0.000503897		0.691	0.00403653		0.693	-0.000820159		0.693	-0.000500239		0.691	0.000688052		0.691	0.00168993		0.691	-0.00482739		0.691	-0.0079798		0.691	0.00735374		0.693	-0.000437169		0.687	-0.00771518		0.693	-0.000885112		0.687	0.00125345		0.687	0.000927616		0.687	-0.00147774		0.691	0.000447627
0.694	-0.000478767		0.696	0.00311033		0.697	-0.000815947		0.697	-0.000504888		0.695	0.000456157		0.696	0.000170817		0.695	-0.00236633		0.696	-0.00624898		0.695	0.00697138		0.697	-0.000433592		0.692	-0.00869181		0.697	-0.000756907		0.691	0.000885933		0.691	0.00170614		0.691	-0.00148456		0.696	0.000472975
0.698	-0.000386026		0.7	0.00210689		0.702	-0.000816122		0.701	-0.000623774		0.7	8.81672e-05		0.7	-0.000578001		0.7	0.00018458		0.7	-0.00426666		0.699	0.00847377		0.701	-0.000406641		0.696	-0.00975469		0.701	-0.000652383		0.696	0.000959752		0.696	0.00169102		0.696	-0.00136421		0.7	0.000707232
0.703	-0.000334303		0.704	0.00150589		0.706	-0.000875957		0.706	-0.00063924		0.704	0.000238431		0.704	-0.00120141		0.704	0.000282611		0.704	-0.002595		0.703	0.00898104		0.706	-0.000470286		0.7	-0.0110224		0.706	-0.000552885		0.7	0.00103821		0.7	0.00159948		0.7	-0.00117284		0.704	0.00111787
0.707	-0.000377118		0.708	0.00177908		0.71	-0.00081887		0.71	-0.0006233		0.708	-7.96437e-05		0.708	-0.00218541		0.708	0.0021453		0.708	-0.00109482		0.708	0.0091896		0.71	-0.000407548		0.704	-0.0113335		0.71	-0.000409246		0.704	0.00144782		0.704	0.00150197		0.704	-0.00117023		0.708	0.00130076
0.711	-0.000395311		0.712	0.000924734		0.714	-0.000794972		0.714	-0.000630946		0.712	-0.000667305		0.712	-0.00331443		0.712	0.00326422		0.712	-0.000693853		0.712	0.00804843		0.714	-0.000332036		0.708	-0.0103104		0.714	-0.000258109		0.708	0.00162877		0.708	0.00153591		0.708	-0.00110452		0.712	0.00158854
0.715	-0.000402757		0.717	-0.000113019		0.719	-0.000777829		0.718	-0.000642234		0.717	-0.000823915		0.717	-0.00469528		0.717	0.00202966		0.717	-0.00050041		0.716	0.00701932		0.718	-0.000383052		0.713	-0.00966738		0.718	-0.000139928		0.713	0.00136237		0.713	0.00163392		0.713	-0.00101978		0.717	0.00226032
0.72	-0.000370593		0.721	-0.000938049		0.723	-0.000811632		0.723	-0.000595149		0.721	-0.00121975		0.721	-0.00571897		0.721	0.000640484		0.721	0.000892213		0.72	0.00510391		0.723	-0.000385499		0.717	-0.00846142		0.723	-0.000115827		0.717	0.00116248		0.717	0.00150337		0.717	-0.000951809		0.721	0.00247095
0.724	-0.000340932		0.725	-0.000803156		0.727	-0.000762488		0.727	-0.000488819		0.725	-0.00128577		0.725	-0.0058883		0.725	0.000649226		0.725	0.000687202		0.725	0.00477025		0.727	-0.000337653		0.721	-0.00695969		0.727	-6.15992e-05		0.721	0.0010652		0.721	0.00061873		0.721	-0.000828027		0.725	0.00234362
0.728	-0.000331185		0.729	-0.000721703		0.731	-0.000662192		0.731	-0.000475212		0.729	-0.00121693		0.729	-0.00594933		0.729	0.000883749		0.729	-0.000128343		0.729	0.00341589		0.731	-0.000261745		0.725	-0.00575378		0.731	-0.000118916		0.725	0.00130771		0.725	-0.000201036		0.725	-0.00120246		0.729	0.00242484
0.732	-0.000250685		0.734	-0.000136152		0.736	-0.000686185		0.736	-0.000451292		0.734	-0.00152819		0.734	-0.00487547		0.734	-0.000257145		0.734	-0.00110417		0.733	0.0011466		0.735	-0.000303867		0.73	-0.00491059		0.735	-0.000135068		0.73	0.00154166		0.73	-0.000497726		0.73	-0.0014693		0.734	0.00284424
0.737	-0.000246391		0.738	0.000547649		0.74	-0.000686225		0.74	-0.000302659		0.738	-0.00155845		0.738	-0.00338478		0.738	-0.000747884		0.738	-0.00232108		0.737	0.000657755		0.74	-0.000332522		0.734	-0.00448626		0.74	-0.000159325		0.734	0.00152789		0.734	-0.000440452		0.734	-0.000909853		0.738	0.0023275
0.741	-0.000308801		0.742	0.00106386		0.744	-0.000782859		0.744	-0.00020622		0.742	-0.00177033		0.742	-0.0024585		0.742	-0.00183807		0.742	-0.00287843		0.742	0.000243428		0.744	-0.000351153		0.738	-0.00375168		0.744	-0.000179111		0.738	0.00111373		0.738	-0.000655005		0.738	-0.000714677		0.742	0.00217772
0.745	-0.000306807		0.746	0.00136427		0.748	-0.000799624		0.748	-0.000181862		0.746	-0.00194736		0.746	-0.0020483		0.746	-0.00266616		0.746	-0.00337165		0.746	-0.00166258		0.748	-0.000411339		0.742	-0.00181053		0.748	-0.000189509		0.742	0.000537421		0.742	-0.0013515		0.742	-0.000712907		0.746	0.00191342
0.749	-0.000267066		0.751	0.00136922		0.753	-0.000892315		0.753	-0.000226609		0.751	-0.00128036		0.751	-0.00059221		0.751	-0.00277805		0.751	-0.00349858		0.75	-0.00377704		0.753	-0.000532793		0.747	-0.00120793		0.753	-0.000205994		0.747	-0.000130218		0.746	-0.00143048		0.747	-0.00062443		0.751	0.00137027
0.754	-0.000356708		0.755	0.00219948		0.757	-0.00089151		0.757	-0.00025013		0.755	-0.000739758		0.755	-0.000259532		0.755	-0.00212001		0.755	-0.00352716		0.754	-0.00435043		0.757	-0.000636271		0.751	-0.00132429		0.757	-0.000298474		0.751	-0.000402873		0.751	-0.00164845		0.751	-0.000534374		0.755	0.000454024
0.758	-0.000306864		0.759	0.00278973		0.761	-0.000893791		0.761	-0.000381563		0.759	-0.000717796		0.759	0.00100433		0.759	-6.74239e-05		0.759	-0.00435675		0.759	-0.00479237		0.761	-0.000746664		0.755	-0.00193504		0.761	-0.000290987		0.755	-5.10093e-05		0.755	-0.00214385		0.755	-0.000879044		0.759	-0.000383223
0.762	-0.000359773		0.763	0.0029152		0.765	-0.000881858		0.765	-0.000504745		0.763	-0.000225823		0.763	0.00150244		0.763	0.00196862		0.763	-0.00564065		0.763	-0.00390462		0.765	-0.000877203		0.759	-0.00260384		0.765	-0.000303177		0.759	0.000487366		0.759	-0.00197033		0.759	-0.00137514		0.763	-0.00120593
0.766	-0.00036454		0.768	0.00262598		0.77	-0.000873667		0.77	-0.000494348		0.768	0.000331158		0.768	0.00195548		0.768	0.00416564		0.768	-0.00475856		0.767	-0.0035473		0.77	-0.000895197		0.764	-0.00286501		0.77	-0.000373549		0.764	0.00089833		0.763	-0.000925235		0.764	-0.00145562		0.768	-0.00106397
0.771	-0.000381154		0.772	0.00216887		0.774	-0.000927957		0.774	-0.000512883		0.772	0.000124479		0.772	0.00207267		0.772	0.00596876		0.772	-0.00480941		0.771	-0.00274712		0.774	-0.000887901		0.768	-0.00268535		0.774	-0.000329533		0.768	0.000987474		0.768	-0.000255714		0.768	-0.0010535		0.772	-0.00141597
0.775	-0.000433923		0.776	0.00171955		0.778	-0.000917717		0.778	-0.000521375		0.776	-0.000141408		0.776	0.00183599		0.776	0.00778351		0.776	-0.00430309		0.776	-0.00222277		0.778	-0.000967099		0.772	-0.00357142		0.778	-0.000441692		0.772	0.0012101		0.772	-0.000462865		0.772	-0.000712946		0.776	-0.00177668
0.779	-0.000442525		0.78	0.00159083		0.782	-0.000866551		0.783	-0.000528852		0.78	-0.000237775		0.78	0.00170986		0.78	0.00752429		0.78	-0.00332403		0.78	-0.00343442		0.782	-0.00109762		0.776	-0.00383753		0.782	-0.000523233		0.776	0.00164114		0.776	-0.001161		0.776	-0.000953947		0.78	-0.00204711
0.783	-0.000447755		0.785	0.0015108		0.787	-0.000780557		0.787	-0.000518027		0.785	0.000103106		0.785	0.00166039		0.785	0.00812272		0.785	-0.00313045		0.784	-0.00453335		0.787	-0.00111243		0.781	-0.00447985		0.787	-0.000531224		0.781	0.00191811		0.78	-0.00140074		0.781	-0.00132476		0.785	-0.00277828
0.788	-0.0004402		0.789	0.00128485		0.791	-0.000667235		0.791	-0.000685591		0.789	-2.64198e-05		0.789	0.00171383		0.789	0.00979058		0.789	-0.00278712		0.788	-0.004348		0.791	-0.00109733		0.785	-0.00560533		0.791	-0.000552097		0.785	0.00205991		0.785	-0.00096175		0.785	-0.00136611		0.789	-0.00339547
0.792	-0.00046375		0.793	0.00163296		0.795	-0.000554878		0.795	-0.000722253		0.793	-0.000657081		0.793	0.0016079		0.793	0.00958248		0.793	-0.00345278		0.793	-0.00283264		0.795	-0.0011144		0.789	-0.00596508		0.795	-0.000562266		0.789	0.00250747		0.789	-0.000865014		0.789	-0.00146233		0.793	-0.00305622
0.796	-0.000437782		0.797	0.00135757		0.799	-0.000485424		0.8	-0.00077642		0.797	-0.00131146		0.797	0.0023163		0.797	0.00913063		0.797	-0.00530773		0.797	-0.00216814		0.799	-0.00104769		0.793	-0.00635166		0.799	-0.000525392		0.793	0.00276466		0.793	-0.000380939		0.793	-0.00180417		0.797	-0.00215153
0.8	-0.000440759		0.802	0.00100801		0.804	-0.000431647		0.804	-0.000737457		0.802	-0.00180197		0.802	0.00092403		0.802	0.00916951		0.802	-0.00591479		0.801	-0.00234459		0.804	-0.000977232		0.798	-0.00564466		0.804	-0.000554087		0.798	0.00275323		0.797	0.000219272		0.798	-0.0018868		0.802	-0.00148692
0.805	-0.00032864		0.806	0.00102744		0.808	-0.00050861		0.808	-0.000787065		0.806	-0.00231344		0.806	0.000266082		0.806	0.0083006		0.806	-0.00519717		0.805	-0.00157416		0.808	-0.00105439		0.802	-0.00528327		0.808	-0.000511774		0.802	0.00289044		0.802	0.000401217		0.802	-0.00187925		0.806	-0.000690385
0.809	-0.000281403		0.81	0.00129521		0.812	-0.000527346		0.812	-0.000872232		0.81	-0.002507		0.81	-5.09282e-05		0.81	0.00618712		0.81	-0.00465195		0.809	-0.00135468		0.812	-0.00106847		0.806	-0.00503038		0.812	-0.000422284		0.806	0.00252465		0.806	7.6435e-05		0.806	-0.00182978		0.81	-0.00037388
0.813	-0.000319086		0.814	0.00116664		0.816	-0.000484528		0.817	-0.000936107		0.814	-0.00194776		0.814	4.20133e-05		0.814	0.00463914		0.814	-0.00416305		0.814	-0.00261379		0.817	-0.00107544		0.81	-0.00431197		0.817	-0.000436972		0.81	0.0024392		0.81	-0.000242509		0.81	-0.00183942		0.814	-6.28949e-05
0.817	-0.000294824		0.819	0.000547465		0.821	-0.000420972		0.821	-0.000956626		0.818	-0.00170237		0.819	-0.000646355		0.818	0.00330582		0.819	-0.00522055		0.818	-0.0026275		0.821	-0.0010739		0.815	-0.00303454		0.821	-0.000443093		0.814	0.00261243		0.814	0.000172672		0.814	-0.00221327		0.819	0.000326596
0.822	-0.000360186		0.823	-4.72484e-06		0.825	-0.00050647		0.825	-0.000950111		0.823	-0.00175532		0.823	-0.00187013		0.823	0.00315878		0.823	-0.00702924		0.822	-0.00296303		0.825	-0.00104768		0.819	-0.00201622		0.825	-0.000491961		0.819	0.00301979		0.819	0.000807122		0.819	-0.00240441		0.823	0.000516893
0.826	-0.000355751		0.827	0.000393773		0.829	-0.000587787		0.83	-0.000936162		0.827	-0.00175871		0.827	-0.00238812		0.827	0.00360765		0.827	-0.00803417		0.826	-0.0027378		0.829	-0.000931668		0.823	-0.00105752		0.829	-0.000556434		0.823	0.00353007		0.823	0.000885376		0.823	-0.00207274		0.827	0.000477588
0.83	-0.000419541		0.831	-0.000227583		0.833	-0.000633977		0.834	-0.00080324		0.831	-0.00155736		0.831	-0.0032771		0.831	0.00365168		0.831	-0.00829344		0.831	-0.00111955		0.834	-0.000798522		0.827	-0.0006448		0.834	-0.000565885		0.827	0.00397381		0.827	0.00053069		0.827	-0.00191852		0.831	0.000590379
0.834	-0.000419942		0.835	-0.000119632		0.838	-0.00072248		0.838	-0.000728099		0.835	-0.00125359		0.835	-0.00385314		0.835	0.00372119		0.835	-0.00745634		0.835	-0.00107028		0.838	-0.000683428		0.831	-0.0012871		0.838	-0.000589031		0.831	0.00416675		0.831	0.000132355		0.831	-0.00183204		0.835	-4.02873e-05
0.839	-0.000396467		0.84	-0.000457205		0.842	-0.00070049		0.842	-0.000644854		0.84	-0.000919133		0.84	-0.0052892		0.84	0.00240265		0.84	-0.0060917		0.839	-0.00102016		0.842	-0.000648618		0.836	-0.00236793		0.842	-0.000662984		0.836	0.00414938		0.836	-0.000461384		0.836	-0.00147353		0.84	-0.000807786
0.843	-0.000434219		0.844	1.27933e-05		0.846	-0.000758082		0.847	-0.000687323		0.844	-0.000659178		0.844	-0.00492405		0.844	0.000951774		0.844	-0.0052418		0.843	-0.000137183		0.846	-0.000541861		0.84	-0.00263185		0.846	-0.000746668		0.84	0.00356147		0.84	-0.000544373		0.84	-0.00118133		0.844	-0.0011862
0.847	-0.000546016		0.848	-0.000290291		0.85	-0.000703872		0.851	-0.000700983		0.848	-0.000567449		0.848	-0.0044169		0.848	0.000658257		0.848	-0.00510976		0.848	-0.00181365		0.851	-0.000472646		0.844	-0.00270936		0.851	-0.000837944		0.844	0.00276839		0.844	-0.000607329		0.844	-0.000898986		0.848	-0.00129573
0.851	-0.000606326		0.852	0.000233096		0.855	-0.000828317		0.855	-0.00064272		0.852	-0.00063151		0.852	-0.00493022		0.852	0.00154629		0.852	-0.0051992		0.852	-0.00232747		0.855	-0.000555068		0.848	-0.00301843		0.855	-0.000878833		0.848	0.00269132		0.848	-0.000254954		0.848	-0.000721236		0.852	-0.0012441
0.856	-0.000607225		0.857	0.00112379		0.859	-0.000872717		0.859	-0.0005817		0.857	-0.000612525		0.857	-0.00559193		0.857	0.000883205		0.857	-0.00380605		0.856	-0.00216328		0.859	-0.000584931		0.853	-0.003791		0.859	-0.000789209		0.853	0.00215923		0.853	0.000209626		0.853	-0.000732863		0.857	-0.00174564
0.86	-0.000631419		0.861	0.00222922		0.863	-0.000913567		0.864	-0.000576326		0.861	-0.000167519		0.861	-0.00419998		0.861	0.00192068		0.861	-0.00237197		0.86	-0.00202264		0.863	-0.000489208		0.857	-0.0043781		0.864	-0.000693631		0.857	0.00140988		0.857	0.000248803		0.857	-0.000319109		0.861	-0.00204562
0.864	-0.00058837		0.865	0.00301904		0.868	-0.000934151		0.868	-0.000581442		0.865	0.000219328		0.865	-0.00364543		0.865	0.000602462		0.865	-0.00144316		0.865	-0.00218499		0.868	-0.000531904		0.861	-0.00439597		0.868	-0.000619738		0.861	0.000728162		0.861	0.000224407		0.861	-7.80654e-05		0.865	-0.00152274
0.868	-0.00051579		0.869	0.00307326		0.872	-0.000977813		0.872	-0.00059489		0.869	0.000339997		0.869	-0.0039894		0.869	-0.00125918		0.869	-0.00265044		0.869	-0.00265851		0.872	-0.000528211		0.865	-0.00457812		0.872	-0.000600457		0.865	1.03464e-05		0.865	0.000381744		0.865	-0.000370202		0.869	-0.000641924
0.873	-0.000475104		0.874	0.0034151		0.876	-0.00103072		0.877	-0.000592447		0.874	0.000112476		0.874	-0.00331477		0.874	-0.00269579		0.874	-0.0032841		0.873	-0.00293093		0.876	-0.000587331		0.87	-0.00471001		0.876	-0.000634224		0.87	-0.000518088		0.869	0.000203338		0.87	-0.000672363		0.874	-3.94144e-05
0.877	-0.000463422		0.878	0.00358511		0.88	-0.000987387		0.881	-0.000592694		0.878	4.65953e-05		0.878	-0.0029767		0.878	-0.00444123		0.878	-0.00339416		0.877	-0.00314632		0.88	-0.000743889		0.874	-0.00357438		0.881	-0.000635043		0.874	-0.000703051		0.874	-0.000125971		0.874	-0.00140013		0.878	0.000218062
0.881	-0.0004134		0.882	0.00410865		0.885	-0.00105274		0.885	-0.000596599		0.882	1.95855e-05		0.882	-0.00268272		0.882	-0.00303318		0.882	-0.00272356		0.882	-0.00128024		0.885	-0.000832907		0.878	-0.00224465		0.885	-0.000540624		0.878	-0.000792426		0.878	-0.000672813		0.878	-0.00134677		0.882	0.000696022
0.885	-0.000371106		0.886	0.0046083		0.889	-0.00107522		0.889	-0.000562154		0.886	7.64162e-05		0.886	-0.00196435		0.886	-0.00135007		0.886	-0.00322803		0.886	-0.00150785		0.889	-0.000828318		0.882	-0.0019262		0.889	-0.000461718		0.882	-0.000190152		0.882	-0.00157636		0.882	-0.00131677		0.886	0.00113468
0.89	-0.000296132		0.891	0.00475332		0.893	-0.00117513		0.894	-0.000626338		0.891	0.000225208		0.891	-0.00126417		0.891	-4.48015e-05		0.891	-0.00537018		0.89	0.000198393		0.893	-0.000791207		0.887	-0.00182108		0.893	-0.000424385		0.887	0.00038559		0.886	-0.0023308		0.887	-0.00167207		0.891	0.00121435
0.894	-0.000230228		0.895	0.00456397		0.897	-0.00117884		0.898	-0.000700988		0.895	0.000122982		0.895	-0.000425205		0.895	0.000828753		0.895	-0.00636206		0.894	0.00167777		0.898	-0.000649205		0.891	-0.00151842		0.898	-0.000460539		0.891	0.000679152		0.891	-0.00321749		0.891	-0.00206416		0.895	0.000759353
0.898	-0.000247745		0.899	0.00417072		0.902	-0.00113089		0.902	-0.000742785		0.899	0.000115755		0.899	0.000187855		0.899	0.00287199		0.899	-0.00614643		0.899	0.00345215		0.902	-0.000594538		0.895	-0.000884321		0.902	-0.000499171		0.895	0.001074		0.895	-0.00410664		0.895	-0.00201933		0.899	0.00105447
0.902	-0.000251355		0.903	0.00324135		0.906	-0.00110526		0.906	-0.000840588		0.903	0.000113862		0.903	-0.000259759		0.903	0.00292677		0.903	-0.00601625		0.903	0.00481201		0.906	-0.000574814		0.899	-0.00139572		0.906	-0.00049079		0.899	0.00171989		0.899	-0.00511167		0.899	-0.00211025		0.903	0.00146955
0.907	-0.000260212		0.908	0.00261777		0.91	-0.00104451		0.911	-0.000935303		0.908	0.000141008		0.908	0.000199035		0.908	0.00496874		0.908	-0.00570334		0.907	0.00688354		0.91	-0.000582577		0.904	-0.00299716		0.91	-0.000467166		0.904	0.00207617		0.903	-0.00576931		0.904	-0.00249001		0.908	0.00168166
0.911	-0.000240767		0.912	0.00204398		0.914	-0.0010637		0.915	-0.00100813		0.912	-3.36833e-05		0.912	0.000967847		0.912	0.00656952		0.912	-0.00438221		0.911	0.00775489		0.915	-0.000728331		0.908	-0.00374251		0.915	-0.000418715		0.908	0.00227509		0.908	-0.00585673		0.908	-0.00237578		0.912	0.00149773
0.915	-0.000224914		0.916	0.00188576		0.919	-0.00104721		0.919	-0.00105065		0.916	0.000268033		0.916	0.00138182		0.916	0.00815244		0.916	-0.00370391		0.916	0.00786649		0.919	-0.00071771		0.912	-0.00390281		0.919	-0.000343188		0.912	0.00231904		0.912	-0.00530534		0.912	-0.00201808		0.916	0.00148421
0.919	-0.000220653		0.92	0.00167799		0.923	-0.0010435		0.924	-0.00106555		0.92	0.000406062		0.92	0.00128498		0.92	0.0100443		0.92	-0.00344787		0.92	0.00813241		0.923	-0.000570337		0.916	-0.00397366		0.923	-0.000315225		0.916	0.00235308		0.916	-0.00470097		0.916	-0.00164418		0.92	0.00188504
0.924	-0.000232745		0.925	0.001383		0.927	-0.00098244		0.928	-0.00103972		0.925	0.000440047		0.925	0.00291425		0.925	0.00999532		0.925	-0.00346749		0.924	0.00755871		0.927	-0.000517766		0.921	-0.00508972		0.928	-0.000322423		0.921	0.00239108		0.92	-0.00428681		0.921	-0.00252621		0.925	0.0019432
0.928	-0.000303076		0.929	0.00133505		0.931	-0.000930669		0.932	-0.00102398		0.929	0.000464369		0.929	0.00189935		0.929	0.00964035		0.929	-0.00295104		0.928	0.00699312		0.932	-0.000514012		0.925	-0.00619733		0.932	-0.000358703		0.925	0.00244038		0.925	-0.00369986		0.925	-0.00318811		0.929	0.00190834
0.932	-0.000362673		0.933	0.00174069		0.936	-0.000811184		0.936	-0.000911527		0.933	0.000713983		0.933	0.000419224		0.933	0.0084633		0.933	-0.00242161		0.933	0.0064795		0.936	-0.000524325		0.929	-0.00671776		0.936	-0.000344829		0.929	0.00215116		0.929	-0.00307107		0.929	-0.00365393		0.933	0.00159319
0.936	-0.000449365		0.937	0.0014062		0.94	-0.000723971		0.941	-0.000880909		0.937	0.000591181		0.937	-0.000120243		0.937	0.00735455		0.937	-0.00258241		0.937	0.00676483		0.94	-0.000578628		0.933	-0.00690402		0.94	-0.000361872		0.933	0.001832		0.933	-0.002786		0.933	-0.00335856		0.937	0.00205225
0.941	-0.000373012		0.942	0.00136987		0.944	-0.000728728		0.945	-0.000850654		0.941	6.57263e-06		0.942	-0.000308111		0.941	0.00552866		0.942	-0.00257475		0.941	0.00690934		0.944	-0.000660633		0.938	-0.00668424		0.945	-0.000392702		0.937	0.00135902		0.937	-0.00258526		0.937	-0.00363222		0.942	0.00213346
0.945	-0.0003697		0.946	0.00120797		0.948	-0.000706545		0.949	-0.000868006		0.946	-0.000242692		0.946	-0.00114606		0.946	0.0051655		0.946	-0.00229957		0.945	0.00720976		0.949	-0.000797177		0.942	-0.0060482		0.949	-0.000400532		0.942	0.000909799		0.942	-0.0019364		0.942	-0.00413421		0.946	0.00226862
0.949	-0.000416257		0.95	0.000846019		0.953	-0.000746128		0.953	-0.000866678		0.95	-0.000305702		0.95	-0.0014491		0.95	0.00490481		0.95	-0.000928391		0.95	0.00622476		0.953	-0.000810429		0.946	-0.0049762		0.953	-0.000427142		0.946	0.0012325		0.946	-0.00189556		0.946	-0.00398845		0.95	0.00238618
0.953	-0.000521547		0.954	0.00125891		0.957	-0.000657267		0.958	-0.00083568		0.954	-8.24594e-05		0.954	-0.00168587		0.954	0.00474358		0.954	-0.000461973		0.954	0.00521806		0.957	-0.000705096		0.95	-0.00521602		0.957	-0.000438379		0.95	0.00185695		0.95	-0.00213666		0.95	-0.00471871		0.954	0.00226527
0.958	-0.000570097		0.958	0.00202755		0.961	-0.00062617		0.962	-0.000944087		0.958	-0.000147438		0.958	-0.00170938		0.958	0.00451301		0.958	-0.000878334		0.958	0.00476163		0.962	-0.000766699		0.954	-0.00617432		0.962	-0.000430309		0.954	0.00209438		0.954	-0.00243002		0.954	-0.00551343		0.958	0.00192758
0.962	-0.000593889		0.963	0.00212406		0.965	-0.00063313		0.966	-0.000976292		0.963	0.000268697		0.963	-0.00162989		0.963	0.00423535		0.963	-0.00101559		0.962	0.00455305		0.966	-0.000875556		0.959	-0.00685472		0.966	-0.00043165		0.959	0.00216937		0.959	-0.00233062		0.959	-0.00614795		0.963	0.00150307
0.966	-0.000602428		0.967	0.0025631		0.97	-0.000633997		0.971	-0.00095855		0.967	0.000110714		0.967	-0.00168394		0.967	0.0029636		0.967	-0.00166776		0.967	0.00476413		0.97	-0.000940271		0.963	-0.00695682		0.97	-0.000454722		0.963	0.00225531		0.963	-0.00196248		0.963	-0.00602378		0.967	0.000865525
0.97	-0.000562143		0.971	0.00257364		0.974	-0.000632926		0.975	-0.000985559		0.971	0.000109308		0.971	-0.00114933		0.971	0.00259665		0.971	-0.00127086		0.971	0.00574122		0.974	-0.000974143		0.967	-0.00629113		0.975	-0.000424954		0.967	0.0022583		0.967	-0.0019473		0.967	-0.00562892		0.971	0.000274168
0.975	-0.000553043		0.975	0.00297841		0.978	-0.000665648		0.979	-0.001016		0.975	0.000155001		0.975	7.46682e-05		0.975	0.00362054		0.975	0.00019506		0.975	0.0057158		0.979	-0.000974615		0.971	-0.00645275		0.979	-0.000410132		0.971	0.0027971		0.971	-0.00192263		0.971	-0.00569691		0.975	-0.000247686
0.979	-0.000571577		0.98	0.00303299		0.982	-0.000661357		0.983	-0.00114386		0.98	0.000512972		0.98	-0.00097612		0.98	0.00567049		0.98	0.000543995		0.979	0.00572773		0.983	-0.00101089		0.976	-0.00619622		0.983	-0.000370488		0.976	0.00346958		0.976	-0.0013457		0.976	-0.00626437		0.98	-0.000325183
0.983	-0.00062116		0.984	0.00376886		0.987	-0.000698437		0.988	-0.00120724		0.984	0.00117034		0.984	-0.00220096		0.984	0.00683303		0.984	0.000463038		0.984	0.00552754		0.987	-0.000930699		0.98	-0.00587892		0.987	-0.000361338		0.98	0.00414486		0.98	-0.00112368		0.98	-0.00632057		0.984	-9.98955e-05
0.987	-0.000582403		0.988	0.00482559		0.991	-0.000682389		0.992	-0.00113895		0.988	0.00108903		0.988	-0.00216859		0.988	0.00606788		0.988	-0.000352138		0.988	0.00549299		0.991	-0.000758144		0.984	-0.0054431		0.992	-0.000355789		0.984	0.00451951		0.984	-0.000704324		0.984	-0.0058739		0.988	-0.000195773
0.992	-0.000522749		0.992	0.00502933		0.995	-0.000618481		0.996	-0.0011369		0.992	0.000694166		0.992	-0.00372938		0.992	0.0047288		0.992	-0.00208764		0.992	0.00574833		0.996	-0.000716364		0.988	-0.00528029		0.996	-0.000347306		0.988	0.00452919		0.988	-5.42974e-05		0.988	-0.00595674		0.992	-0.00018767
0.996	-0.000438944		0.997	0.00472447		0.999	-0.000622897		1	-0.00111565		0.997	0.000501943		0.997	-0.00526769		0.997	0.00447819		0.997	-0.00274733		0.996	0.00617532		1	-0.000694212		0.993	-0.00423244		1	-0.0003626		0.993	0.00452152		0.992	0.000319027		0.993	-0.00535779		0.997	-0.000344961
1	-0.00042062		1.001	0.00457909		1.004	-0.000631725		1.005	-0.00116787		1.001	0.000381466		1.001	-0.00660419		1.001	0.00482328		1.001	-0.00262716		1.001	0.00515205		1.004	-0.000597493		0.997	-0.00288796		1.004	-0.000411748		0.997	0.00455821		0.997	0.000126432		0.997	-0.00459594		1.001	0.000161192
1.004	-0.00039747		1.005	0.00441198		1.008	-0.00062926		1.009	-0.00126271		1.005	0.000306289		1.005	-0.00657856		1.005	0.00542809		1.005	-0.00268483		1.005	0.00375664		1.008	-0.000587213		1.001	-0.00201743		1.009	-0.000413694		1.001	0.00456853		1.001	0.000304458		1.001	-0.00391719		1.005	0.000672129
1.009	-0.000436255		1.009	0.0043827		1.012	-0.000632281		1.013	-0.00127875		1.009	0.000677436		1.009	-0.00620227		1.009	0.00674959		1.009	-0.00168473		1.009	0.00324621		1.013	-0.00054055		1.005	-0.00261418		1.013	-0.000411098		1.005	0.00442991		1.005	0.00025579		1.005	-0.00414642		1.009	0.00133613
1.013	-0.000488277		1.014	0.00429555		1.016	-0.000626331		1.018	-0.00126442		1.014	0.000377791		1.014	-0.006248		1.014	0.00702257		1.014	-0.00124812		1.013	0.00284962		1.017	-0.000603226		1.01	-0.00311101		1.017	-0.000418934		1.01	0.00414457		1.009	-6.17283e-05		1.01	-0.0038952		1.014	0.00195266
1.017	-0.000509971		1.018	0.00425878		1.021	-0.000646874		1.022	-0.00128015		1.018	-1.56465e-05		1.018	-0.00654896		1.018	0.00687238		1.018	-0.0014496		1.018	0.000951717		1.021	-0.000747596		1.014	-0.00323966		1.021	-0.000419652		1.014	0.00354858		1.014	-0.000167113		1.014	-0.00332983		1.018	0.00228659
1.021	-0.000533767		1.022	0.00435363		1.025	-0.000646605		1.026	-0.00125545		1.022	-0.000339695		1.022	-0.00515803		1.022	0.00657641		1.022	-0.00234248		1.022	-0.00134532		1.025	-0.000738002		1.018	-0.00326466		1.026	-0.000478425		1.018	0.0029182		1.018	-0.00032676		1.018	-0.0028643		1.022	0.00155747
1.026	-0.000591922		1.026	0.00448406		1.029	-0.00062109		1.03	-0.00123978		1.026	-0.000869705		1.026	-0.00420423		1.026	0.00702373		1.026	-0.00336809		1.026	-0.00282285		1.03	-0.000775777		1.022	-0.00392189		1.03	-0.000528258		1.022	0.00239813		1.022	-0.000890111		1.022	-0.00272698		1.026	0.000795308
1.03	-0.000671252		1.031	0.00450935		1.034	-0.000618529		1.035	-0.00124331		1.031	-0.00107336		1.031	-0.00340574		1.031	0.00775835		1.031	-0.00285087		1.03	-0.00436026		1.034	-0.000841335		1.027	-0.00545175		1.034	-0.000545682		1.027	0.00177547		1.026	-0.000890749		1.027	-0.00248132		1.031	0.000612142
1.034	-0.00075791		1.035	0.00471494		1.038	-0.000601649		1.039	-0.0012918		1.035	-0.00128529		1.035	-0.00227146		1.035	0.00976657		1.035	-0.00133124		1.034	-0.00480397		1.038	-0.000905374		1.031	-0.0068253		1.039	-0.000580892		1.031	0.00116687		1.031	-0.000987174		1.031	-0.00253246		1.035	0.000734855
1.038	-0.000833793		1.039	0.00428408		1.042	-0.000614723		1.043	-0.00119798		1.039	-0.00130269		1.039	-0.00094967		1.039	0.0101891		1.039	-0.00110099		1.039	-0.00556674		1.043	-0.000960445		1.035	-0.00804993		1.043	-0.000563544		1.035	0.000485641		1.035	-0.00110809		1.035	-0.00308572		1.039	0.00112534
1.043	-0.000915927		1.043	0.00413627		1.046	-0.000624972		1.047	-0.0010674		1.043	-0.00163543		1.043	-0.000558405		1.043	0.0096132		1.043	-0.00191954		1.043	-0.00372407		1.047	-0.000921656		1.039	-0.00835972		1.047	-0.000536087		1.039	-0.000272443		1.039	-0.000928712		1.039	-0.0038597		1.043	0.00118582
1.047	-0.00101396		1.048	0.0040294		1.051	-0.000637769		1.052	-0.00097572		1.048	-0.00212358		1.048	-0.000865883		1.048	0.00792851		1.048	-0.00317068		1.047	-0.00214226		1.051	-0.000888348		1.044	-0.00958794		1.051	-0.000558885		1.044	-0.000832432		1.043	-0.00112481		1.044	-0.00423655		1.048	0.00116483
1.051	-0.0010598		1.052	0.0039207		1.055	-0.000653286		1.056	-0.000987809		1.052	-0.00276937		1.052	-0.00100085		1.052	0.0060341		1.052	-0.00330989		1.051	-0.00190609		1.055	-0.00101019		1.048	-0.00860477		1.056	-0.000631464		1.048	-0.00109118		1.048	-0.00141387		1.048	-0.00362607		1.052	0.000693915
1.055	-0.00105134		1.056	0.00418806		1.059	-0.000732765		1.06	-0.000994342		1.056	-0.00310651		1.056	0.000112489		1.056	0.00463549		1.056	-0.00348568		1.056	-0.000502108		1.06	-0.00097932		1.052	-0.00817117		1.06	-0.000643464		1.052	-0.000979197		1.052	-0.0016184		1.052	-0.0033954		1.056	2.32888e-05
1.06	-0.00106516		1.06	0.00439389		1.063	-0.000771878		1.065	-0.000926969		1.06	-0.00316612		1.06	-0.000150827		1.06	0.0045346		1.06	-0.00326655		1.06	0.000831792		1.064	-0.000826672		1.056	-0.00841096		1.064	-0.000724863		1.056	-0.000721354		1.056	-0.00187836		1.056	-0.00318601		1.06	0.000196177
1.064	-0.00105258		1.065	0.00437467		1.068	-0.000874565		1.069	-0.000872912		1.064	-0.00321068		1.064	-0.00014838		1.064	0.00454104		1.065	-0.00262289		1.064	0.00179024		1.068	-0.000779146		1.06	-0.00997406		1.068	-0.000638981		1.06	-0.000257123		1.06	-0.00167863		1.06	-0.00322838		1.065	0.000498334
1.068	-0.00105309		1.069	0.00424999		1.072	-0.000974608		1.073	-0.000854211		1.069	-0.00303512		1.069	0.000604178		1.069	0.00465055		1.069	-0.0029939		1.068	0.00248357		1.072	-0.000682315		1.065	-0.0104259		1.073	-0.000717707		1.065	-0.000121518		1.065	-0.00198873		1.065	-0.00309617		1.069	0.00104083
1.072	-0.00106103		1.073	0.00407802		1.076	-0.00103372		1.077	-0.000811813		1.073	-0.00290308		1.073	0.00143372		1.073	0.00451369		1.073	-0.00372296		1.073	0.00384714		1.077	-0.000648693		1.069	-0.010103		1.077	-0.000714964		1.069	1.74766e-05		1.069	-0.00299254		1.069	-0.00306094		1.073	0.00121837
1.077	-0.00107455		1.077	0.00406638		1.08	-0.0011319		1.082	-0.000891907		1.077	-0.00302689		1.077	0.0015788		1.077	0.00377364		1.077	-0.00429405		1.077	0.00560498		1.081	-0.0006714		1.073	-0.00969102		1.081	-0.000752687		1.073	0.0004625		1.073	-0.0036184		1.073	-0.00291934		1.077	0.000976424
1.081	-0.00110369		1.081	0.00447831		1.085	-0.00113795		1.086	-0.000974872		1.081	-0.00362585		1.081	0.00201376		1.081	0.00367892		1.081	-0.0056666		1.081	0.00613038		1.085	-0.000793118		1.077	-0.0093529		1.086	-0.000814729		1.077	0.00113441		1.077	-0.00415019		1.077	-0.00250704		1.081	0.000314204
1.085	-0.00110723		1.086	0.00433234		1.089	-0.00120926		1.09	-0.000947066		1.086	-0.00324627		1.086	0.00274701		1.086	0.00399307		1.086	-0.00620166		1.085	0.00521474		1.089	-0.000842543		1.082	-0.00908648		1.09	-0.000824355		1.082	0.00170737		1.082	-0.00508986		1.082	-0.00172085		1.086	0.000250752
1.089	-0.00108937		1.09	0.00411573		1.093	-0.00123904		1.094	-0.000991358		1.09	-0.0032128		1.09	0.00296131		1.09	0.00574978		1.09	-0.00587131		1.09	0.00336226		1.094	-0.000938909		1.086	-0.00934255		1.094	-0.000841255		1.086	0.0019125		1.086	-0.00548457		1.086	-0.00144251		1.09	0.000248732
1.094	-0.00108824		1.094	0.00391368		1.097	-0.00128268		1.099	-0.00100166		1.094	-0.00306668		1.094	0.00263156		1.094	0.00731328		1.094	-0.00572287		1.094	0.00180931		1.098	-0.00091537		1.09	-0.0102123		1.098	-0.000705352		1.09	0.00137564		1.09	-0.00528098		1.09	-0.00192556		1.094	1.60623e-05
1.098	-0.0011038		1.098	0.00336348		1.102	-0.00128608		1.103	-0.00102689		1.098	-0.00246651		1.098	0.00181843		1.098	0.00784464		1.098	-0.00640642		1.098	0.00106647		1.102	-0.000915413		1.094	-0.011775		1.103	-0.000738509		1.094	0.00103881		1.094	-0.00526898		1.094	-0.00240665		1.098	-4.29046e-05
1.102	-0.00107052		1.103	0.00301199		1.106	-0.00133387		1.107	-0.000975065		1.103	-0.00221696		1.103	0.000731173		1.103	0.00798722		1.103	-0.00830449		1.102	0.00203678		1.107	-0.000879464		1.099	-0.012672		1.107	-0.000750349		1.099	0.00112658		1.099	-0.00528359		1.099	-0.00296923		1.103	0.00012263
1.106	-0.00107505		1.107	0.00309933		1.11	-0.00132552		1.112	-0.000950119		1.107	-0.00199668		1.107	-0.00020138		1.107	0.00620833		1.107	-0.00927199		1.107	0.00271663		1.111	-0.000911024		1.103	-0.0122856		1.111	-0.000709485		1.103	0.00122938		1.103	-0.00567307		1.103	-0.003224		1.107	0.000452475
1.111	-0.000981363		1.111	0.00326299		1.114	-0.001235		1.116	-0.000973525		1.111	-0.00249119		1.111	-0.00192979		1.111	0.00446214		1.111	-0.00977477		1.111	0.0025887		1.115	-0.00102397		1.107	-0.0125806		1.115	-0.000632675		1.107	0.00129411		1.107	-0.00519293		1.107	-0.00365855		1.111	0.000245372
1.115	-0.000894503		1.115	0.00352618		1.119	-0.00116802		1.12	-0.000943263		1.115	-0.002239		1.115	-0.00218416		1.115	0.004063		1.115	-0.0107207		1.115	0.00259034		1.119	-0.00110442		1.111	-0.0132045		1.12	-0.000654201		1.111	0.0011611		1.111	-0.00418832		1.111	-0.0038313		1.115	0.000194072
1.119	-0.000803816		1.12	0.00404915		1.123	-0.00110377		1.124	-0.000878867		1.12	-0.00155245		1.12	-0.001772		1.12	0.0045659		1.12	-0.0106961		1.119	0.00264574		1.124	-0.00106721		1.116	-0.0137757		1.124	-0.000623889		1.116	0.000983032		1.115	-0.00342489		1.116	-0.00408841		1.12	0.000443951
1.123	-0.000785589		1.124	0.00346057		1.127	-0.00108076		1.129	-0.000970042		1.124	-0.00125878		1.124	-0.00201827		1.124	0.00407362		1.124	-0.00985447		1.124	0.00187792		1.128	-0.000940207		1.12	-0.0143799		1.128	-0.000630334		1.12	0.000856967		1.12	-0.00271123		1.12	-0.00400741		1.124	0.000300058
1.128	-0.000782405		1.128	0.00336439		1.131	-0.00103028		1.133	-0.00104416		1.128	-0.00150662		1.128	-0.00297556		1.128	0.00252449		1.128	-0.0104039		1.128	0.00169985		1.132	-0.000986436		1.124	-0.0133914		1.132	-0.000634146		1.124	0.00046169		1.124	-0.00170104		1.124	-0.00414538		1.128	0.000109482
1.132	-0.00075657		1.132	0.00350478		1.136	-0.00103966		1.137	-0.000958601		1.132	-0.000972343		1.132	-0.00407373		1.132	0.0011113		1.132	-0.0117537		1.132	0.00171853		1.136	-0.000975827		1.128	-0.0124891		1.137	-0.00060824		1.128	0.000283448		1.128	-0.00155397		1.128	-0.00413595		1.132	1.05446e-05
1.136	-0.000675509		1.137	0.00350393		1.14	-0.00100263		1.141	-0.000922659		1.137	-0.000612078		1.137	-0.00369386		1.137	-0.000802755		1.137	-0.0125939		1.136	0.00207969		1.141	-0.000962892		1.133	-0.0123916		1.141	-0.000613656		1.133	0.000694786		1.132	-0.00123483		1.133	-0.0037269		1.137	0.00083903
1.14	-0.000585593		1.141	0.00409009		1.144	-0.0010208		1.146	-0.000945451		1.141	-0.000846282		1.141	-0.00387936		1.141	-0.00173316		1.141	-0.0112299		1.141	0.00258128		1.145	-0.0010352		1.137	-0.0114127		1.145	-0.000594659		1.137	0.000908927		1.137	-0.000968189		1.137	-0.0036081		1.141	0.00138055
1.145	-0.000520358		1.145	0.00391398		1.148	-0.00103094		1.15	-0.000957188		1.145	-0.000962354		1.145	-0.00356044		1.145	-0.00362965		1.145	-0.00969104		1.145	0.00183935		1.149	-0.00114406		1.141	-0.0112368		1.15	-0.000618041		1.141	0.000534974		1.141	-0.00123961		1.141	-0.00367718		1.145	0.00144262
1.149	-0.000494764		1.149	0.00306423		1.153	-0.00104028		1.154	-0.000989476		1.149	-0.000443918		1.149	-0.0027181		1.149	-0.00380421		1.149	-0.00882686		1.149	0.00146226		1.153	-0.00108		1.145	-0.0107314		1.154	-0.000659351		1.145	6.64959e-05		1.145	-0.00140898		1.145	-0.00396404		1.149	0.00138225
1.153	-0.000585308		1.154	0.00245865		1.157	-0.00106911		1.159	-0.00103729		1.154	-7.21406e-05		1.154	-0.0013458		1.154	-0.00264801		1.154	-0.00720396		1.153	0.000721261		1.158	-0.00111337		1.15	-0.0103129		1.158	-0.000658438		1.15	0.000221681		1.149	-0.00183093		1.15	-0.00441826		1.154	0.00134874
1.157	-0.000626895		1.158	0.00220217		1.161	-0.00110455		1.163	-0.00105103		1.158	-0.000455616		1.158	-0.00133669		1.158	-0.00255125		1.158	-0.0058335		1.158	-0.00031634		1.162	-0.00116689		1.154	-0.00850682		1.162	-0.000703677		1.154	0.000570494		1.154	-0.00185407		1.154	-0.00414657		1.158	0.00128752
1.162	-0.000661734		1.162	0.00191562		1.165	-0.00112656		1.167	-0.000967562		1.162	-0.00106858		1.162	-0.00198466		1.162	-0.0024635		1.162	-0.00552451		1.162	-0.000369039		1.166	-0.00122903		1.158	-0.0068234		1.167	-0.000679227		1.158	0.000934733		1.158	-0.00174392		1.158	-0.00421099		1.162	0.000723324
1.166	-0.000564266		1.166	0.00249512		1.17	-0.00113622		1.171	-0.000924617		1.166	-0.000670347		1.166	-0.00306495		1.166	-0.00192385		1.166	-0.00507376		1.166	0.000792593		1.171	-0.00139291		1.162	-0.00582515		1.171	-0.000662544		1.162	0.00106397		1.162	-0.00160525		1.162	-0.00411695		1.166	0.00114387
1.17	-0.000506775		1.171	0.00287121		1.174	-0.00113274		1.176	-0.000975884		1.17	-0.000514622		1.171	-0.00199843		1.171	-0.000119592		1.171	-0.00429389		1.17	0.0020294		1.175	-0.00143152		1.167	-0.00610143		1.175	-0.000656039		1.167	0.0014708		1.166	-0.001623		1.167	-0.00409804		1.171	0.00144935
1.174	-0.000464196		1.175	0.00342242		1.178	-0.00111416		1.18	-0.00107355		1.175	-0.000472253		1.175	-0.00225359		1.175	0.00130706		1.175	-0.00308048		1.175	0.0032503		1.179	-0.00130948		1.171	-0.0063186		1.179	-0.000672597		1.171	0.00211098		1.171	-0.0014877		1.171	-0.00382024		1.175	0.00178173
1.179	-0.000465826		1.179	0.00360225		1.182	-0.00107484		1.184	-0.00101245		1.179	-0.000398394		1.179	-0.00212596		1.179	0.00234701		1.179	-0.0027173		1.179	0.00253834		1.183	-0.00120837		1.175	-0.00682146		1.184	-0.0006617		1.175	0.00239726		1.175	-0.00154313		1.175	-0.00374343		1.179	0.00175946
1.183	-0.000511361		1.183	0.00353586		1.187	-0.000968263		1.188	-0.000989275		1.183	-0.000597719		1.183	-0.000827242		1.183	0.00236755		1.183	-0.00339417		1.183	0.000698071		1.188	-0.00114412		1.179	-0.00644135		1.188	-0.000626311		1.179	0.00279916		1.179	-0.00127977		1.179	-0.00336793		1.183	0.00168745
1.187	-0.000592788		1.187	0.00404746		1.191	-0.000886489		1.193	-0.000964962		1.187	-0.000822384		1.187	0.000368999		1.187	0.00270375		1.188	-0.00453992		1.187	-0.000409147		1.192	-0.00105423		1.183	-0.00601774		1.192	-0.000602909		1.183	0.00324324		1.183	-0.00047455		1.183	-0.00288324		1.188	0.00173744
1.191	-0.000586206		1.192	0.00498945		1.195	-0.000879706		1.197	-0.000936856		1.192	-0.000831607		1.192	0.000348825		1.192	0.00292409		1.192	-0.00561369		1.192	-0.00078687		1.196	-0.00103633		1.188	-0.0051975		1.197	-0.000587272		1.188	0.00343421		1.188	0.00043883		1.188	-0.00290649		1.192	0.00147508
1.196	-0.000572797		1.196	0.00550064		1.199	-0.000969165		1.201	-0.000868468		1.196	-0.000551513		1.196	0.000516129		1.196	0.00161273		1.196	-0.00728174		1.196	0.000382692		1.2	-0.000877383		1.192	-0.00455959		1.201	-0.000571745		1.192	0.00360221		1.192	0.000895767		1.192	-0.00253789		1.196	0.00120049
1.2	-0.000538787		1.2	0.00573893		1.204	-0.000969215		1.206	-0.000874519		1.2	0.000139314		1.2	0.000633787		1.2	-0.000283227		1.2	-0.00818727		1.2	0.000893298		1.205	-0.000728779		1.196	-0.00627043		1.205	-0.000528028		1.196	0.00361534		1.196	0.00073615		1.196	-0.00293084		1.2	0.00108571
1.204	-0.000482237		1.204	0.00652192		1.208	-0.00107296		1.21	-0.000887048		1.204	0.000599863		1.204	0.00128398		1.204	-0.00077879		1.204	-0.00820394		1.204	0.000492674		1.209	-0.000749198		1.2	-0.00825138		1.209	-0.000521858		1.2	0.00342368		1.2	0.000477017		1.2	-0.00297936		1.204	0.00143041
1.208	-0.000488665		1.209	0.00667564		1.212	-0.00118329		1.214	-0.000812153		1.209	0.00061782		1.209	0.00241737		1.209	-0.00233501		1.209	-0.00812782		1.209	0.000281472		1.213	-0.000783016		1.205	-0.00892573		1.214	-0.000651553		1.205	0.00298881		1.205	1.26857e-05		1.205	-0.00301926		1.209	0.001396
1.213	-0.000446843		1.213	0.00669544		1.217	-0.00125528		1.218	-0.000854477		1.213	0.000395117		1.213	0.00245296		1.213	-0.00273706		1.213	-0.00874015		1.213	-0.00032509		1.217	-0.00079761		1.209	-0.0102994		1.218	-0.000733178		1.209	0.0026846		1.209	-0.000273349		1.209	-0.00304641		1.213	0.000764021
1.217	-0.000444572		1.217	0.00627513		1.221	-0.00127544		1.223	-0.000797494		1.217	-0.000146379		1.217	0.00308057		1.217	-0.00260996		1.217	-0.0100244		1.217	-0.000846785		1.222	-0.000802839		1.213	-0.0108136		1.222	-0.000741061		1.213	0.00232231		1.213	-0.00109497		1.213	-0.00365781		1.217	-5.16111e-05
1.221	-0.000444724		1.221	0.00586381		1.225	-0.00135992		1.227	-0.000776288		1.221	-0.000280423		1.221	0.00233553		1.221	-0.00150179		1.221	-0.0114419		1.221	-0.000304264		1.226	-0.000823097		1.217	-0.0110629		1.226	-0.000827542		1.217	0.00204179		1.217	-0.00177587		1.217	-0.00393672		1.221	-0.000207571
1.225	-0.000389329		1.226	0.00585012		1.229	-0.00146251		1.231	-0.00078375		1.226	-0.000164673		1.226	0.000549586		1.226	-0.00039363		1.226	-0.0118568		1.226	0.00114657		1.23	-0.000832368		1.222	-0.0115607		1.231	-0.000882065		1.222	0.00207627		1.222	-0.00224389		1.222	-0.00404742		1.226	-0.000182826
1.23	-0.000366096		1.23	0.0053155		1.234	-0.00153888		1.235	-0.000787371		1.23	-0.000384026		1.23	-0.00102639		1.23	0.000957322		1.23	-0.0118283		1.23	0.00278203		1.234	-0.000883717		1.226	-0.0126897		1.235	-0.000920422		1.226	0.00213046		1.226	-0.00303147		1.226	-0.00415468		1.23	-0.000103337
1.234	-0.000329811		1.234	0.00410192		1.238	-0.001477		1.24	-0.000787592		1.234	-0.000767076		1.234	-0.00178714		1.234	0.00171823		1.234	-0.011989		1.234	0.00331337		1.239	-0.000942321		1.23	-0.0140213		1.239	-0.000980957		1.23	0.0024374		1.23	-0.00377213		1.23	-0.00423545		1.234	0.000256774
1.238	-0.000329013		1.238	0.00347868		1.242	-0.00139764		1.244	-0.000750277		1.238	-0.00138715		1.238	-0.0021276		1.238	0.0032803		1.238	-0.0119947		1.238	0.00310755		1.243	-0.0010687		1.234	-0.0149718		1.243	-0.00097858		1.234	0.00247996		1.234	-0.0045722		1.234	-0.00473402		1.238	0.000360857
1.242	-0.000375967		1.243	0.00275423		1.246	-0.00137084		1.248	-0.000765008		1.243	-0.00175154		1.243	-0.00316686		1.243	0.0053314		1.243	-0.0129474		1.243	0.00326745		1.247	-0.00114646		1.239	-0.0144401		1.248	-0.000984313		1.239	0.00258053		1.238	-0.00550764		1.239	-0.00450688		1.243	0.000425622
1.247	-0.000485544		1.247	0.00186171		1.251	-0.00128754		1.253	-0.000777666		1.247	-0.00239644		1.247	-0.00473565		1.247	0.00484361		1.247	-0.0142222		1.247	0.00356784		1.252	-0.00112837		1.243	-0.014109		1.252	-0.000968616		1.243	0.00280048		1.243	-0.00594993		1.243	-0.00411651		1.247	0.00048871
1.251	-0.000585625		1.251	0.000899091		1.255	-0.00118931		1.257	-0.000831882		1.251	-0.00306667		1.251	-0.00585582		1.251	0.00452048		1.251	-0.0151912		1.251	0.00248097		1.256	-0.000977656		1.247	-0.0135608		1.256	-0.000853793		1.247	0.0032804		1.247	-0.00613782		1.247	-0.00452576		1.251	0.000461013
1.255	-0.000660772		1.255	-9.38533e-05		1.259	-0.00114208		1.261	-0.000863555		1.255	-0.00284036		1.255	-0.00601675		1.255	0.00306024		1.255	-0.0154635		1.255	0.00141295		1.26	-0.000884845		1.251	-0.0135876		1.261	-0.00083269		1.251	0.00343552		1.251	-0.00598206		1.251	-0.00514558		1.255	0.00101946
1.259	-0.000730621		1.26	-0.000540187		1.263	-0.00110678		1.265	-0.000997957		1.26	-0.00228606		1.26	-0.00613951		1.26	0.00268809		1.26	-0.0154078		1.259	0.000758405		1.264	-0.00092102		1.256	-0.0121107		1.265	-0.000884646		1.256	0.00347646		1.255	-0.00518178		1.256	-0.00514984		1.26	0.00164948
1.264	-0.000761456		1.264	-0.00136767		1.268	-0.00103336		1.27	-0.0010695		1.264	-0.00207053		1.264	-0.00676938		1.264	0.00263243		1.264	-0.0145262		1.264	-0.000930397		1.269	-0.00103013		1.26	-0.0110924		1.269	-0.000891829		1.26	0.00318684		1.26	-0.00456757		1.26	-0.00488065		1.264	0.00164934
1.268	-0.000766789		1.268	-0.00166955		1.272	-0.000939669		1.274	-0.00110085		1.268	-0.00179044		1.268	-0.00668038		1.268	0.00254949		1.268	-0.0138448		1.268	-0.00213325		1.273	-0.00102181		1.264	-0.0114913		1.273	-0.000857253		1.264	0.00309798		1.264	-0.00449563		1.264	-0.00478479		1.268	0.00105664
1.272	-0.000705448		1.272	-0.00100501		1.276	-0.000886533		1.278	-0.00111994		1.272	-0.00214316		1.272	-0.00707111		1.272	0.00339445		1.272	-0.0137504		1.272	-0.00260376		1.277	-0.000973747		1.268	-0.0101149		1.278	-0.000757939		1.268	0.00299616		1.268	-0.00450437		1.268	-0.00446924		1.272	0.00108782
1.276	-0.00070268		1.277	0.000356983		1.28	-0.000952206		1.282	-0.00111082		1.277	-0.00197121		1.277	-0.00780639		1.277	0.00445594		1.277	-0.0121768		1.276	-0.00229065		1.281	-0.000899541		1.273	-0.00905041		1.282	-0.00074482		1.273	0.00253269		1.272	-0.00378288		1.273	-0.00379958		1.277	0.00122129
1.281	-0.000698969		1.281	0.000649511		1.285	-0.00106213		1.287	-0.00111638		1.281	-0.00140439		1.281	-0.008664		1.281	0.00433282		1.281	-0.0107848		1.281	-0.00192974		1.286	-0.00079794		1.277	-0.00766999		1.286	-0.000790264		1.277	0.00181699		1.277	-0.00304413		1.277	-0.00324617		1.281	0.00137235
1.285	-0.000760295		1.285	0.000671896		1.289	-0.00115641		1.291	-0.00112681		1.285	-0.00091758		1.285	-0.00821275		1.285	0.00429396		1.285	-0.00987346		1.285	-0.00188339		1.29	-0.000670783		1.281	-0.00620787		1.29	-0.000783414		1.281	0.00108406		1.281	-0.00257899		1.281	-0.00359182		1.285	0.00104489
1.289	-0.000753147		1.289	0.00116581		1.293	-0.00126008		1.295	-0.00115086		1.289	-0.000247744		1.289	-0.00775722		1.289	0.00402233		1.289	-0.00905407		1.289	-0.00227564		1.294	-0.000597954		1.285	-0.00543148		1.295	-0.000810539		1.285	0.000480651		1.285	-0.00200808		1.285	-0.00362153		1.289	0.00080891
1.293	-0.000770126		1.294	0.00143961		1.297	-0.00134321		1.3	-0.0010517		1.293	-0.000143239		1.294	-0.00761491		1.294	0.00471655		1.294	-0.00905061		1.293	-0.00131655		1.298	-0.0005951		1.29	-0.00588778		1.299	-0.000821196		1.29	0.00017018		1.289	-0.0014574		1.29	-0.00316179		1.294	0.000964217
1.298	-0.000784411		1.298	0.00185194		1.302	-0.00140297		1.304	-0.000975066		1.298	-0.000829271		1.298	-0.00908995		1.298	0.00606029		1.298	-0.00911504		1.298	0.000736498		1.303	-0.000689091		1.294	-0.00473816		1.303	-0.000866525		1.294	0.000143451		1.294	-0.00116831		1.294	-0.00300979		1.298	0.000837215
1.302	-0.000786806		1.302	0.00236511		1.306	-0.00151552		1.308	-0.000878212		1.302	-0.000966649		1.302	-0.00858739		1.302	0.00636491		1.302	-0.00964465		1.302	0.00272165		1.307	-0.000645803		1.298	-0.00601513		1.307	-0.000929233		1.298	0.000470069		1.298	-0.00120971		1.298	-0.00335715		1.302	0.000885675
1.306	-0.000818454		1.306	0.00261839		1.31	-0.00157939		1.312	-0.000881794		1.306	-0.00104119		1.306	-0.00719154		1.306	0.00652764		1.306	-0.0110433		1.306	0.00463166		1.311	-0.000677103		1.302	-0.00518232		1.312	-0.00094517		1.302	0.000464232		1.302	-0.00170413		1.302	-0.00365109		1.306	0.00116018
1.31	-0.000903928		1.31	0.00244553		1.314	-0.00165255		1.317	-0.000885478		1.31	-0.00122269		1.31	-0.00535321		1.31	0.00668283		1.31	-0.0115938		1.31	0.00622593		1.316	-0.000823566		1.306	-0.00390934		1.316	-0.000937717		1.306	-0.000173797		1.306	-0.00176056		1.306	-0.00388727		1.31	0.00156811
1.315	-0.000998116		1.315	0.00231968		1.319	-0.00168137		1.321	-0.000884004		1.315	-0.000658424		1.315	-0.00389551		1.315	0.00556939		1.315	-0.011783		1.315	0.00631113		1.32	-0.000939495		1.311	-0.0037442		1.32	-0.000937197		1.311	-0.000707222		1.311	-0.00122412		1.311	-0.00382273		1.315	0.00148553
1.319	-0.00100884		1.319	0.00214041		1.323	-0.00160606		1.325	-0.000900882		1.319	-0.000534968		1.319	-0.00259794		1.319	0.00450771		1.319	-0.0114048		1.319	0.00545668		1.324	-0.000947841		1.315	-0.00343514		1.325	-0.000922231		1.315	-0.000616318		1.315	-0.0011933		1.315	-0.003784		1.319	0.00103946
1.323	-0.000941813		1.323	0.00218768		1.327	-0.00149286		1.329	-0.000965237		1.323	-0.000622251		1.323	-0.00238207		1.323	0.00437806		1.323	-0.0105763		1.323	0.00366863		1.328	-0.000969801		1.319	-0.00350113		1.329	-0.000928881		1.319	0.000150931		1.319	-0.00140545		1.319	-0.00356796		1.323	0.000825893
1.327	-0.000841011		1.327	0.00310136		1.331	-0.00140227		1.334	-0.000938799		1.327	-0.000688772		1.327	-0.00303058		1.327	0.00412226		1.327	-0.00989004		1.327	0.00183052		1.333	-0.00097762		1.323	-0.00470881		1.333	-0.000903997		1.323	0.000760724		1.323	-0.00186019		1.323	-0.00385096		1.327	0.00139582
1.332	-0.000750812		1.332	0.00309936		1.336	-0.00130285		1.338	-0.00092202		1.332	-0.000841075		1.332	-0.00318855		1.332	0.00576676		1.332	-0.00872919		1.332	0.000325252		1.337	-0.00100708		1.328	-0.00615195		1.337	-0.000922231		1.328	0.00120774		1.328	-0.00222795		1.328	-0.00393683		1.332	0.00173584
1.336	-0.00065194		1.336	0.00340639		1.34	-0.00126814		1.342	-0.000891344		1.336	-0.000177321		1.336	-0.00374545		1.336	0.00670478		1.336	-0.00674434		1.336	-0.00107883		1.341	-0.00100382		1.332	-0.0058064		1.342	-0.000950158		1.332	0.00149976		1.332	-0.00229844		1.332	-0.0042135		1.336	0.00160894
1.34	-0.000587258		1.34	0.00305064		1.344	-0.00120262		1.347	-0.000926005		1.34	0.000452753		1.34	-0.00336012		1.34	0.0067073		1.34	-0.00500287		1.34	-0.00205185		1.345	-0.000976717		1.336	-0.00559445		1.346	-0.000864478		1.336	0.00158669		1.336	-0.00228356		1.336	-0.0037636		1.34	0.00171318
1.344	-0.000517921		1.344	0.00351377		1.348	-0.00114938		1.351	-0.000966562		1.344	-0.000108327		1.344	-0.00410682		1.344	0.00666435		1.344	-0.00347593		1.344	-0.00310866		1.35	-0.000966301		1.34	-0.00469394		1.35	-0.000731737		1.34	0.00163676		1.34	-0.00228359		1.34	-0.00302455		1.344	0.00167815
1.349	-0.000506894		1.349	0.00375316		1.353	-0.00110182		1.355	-0.000946868		1.349	-0.000665531		1.349	-0.00510668		1.349	0.00687148		1.349	-0.00207735		1.349	-0.00472774		1.354	-0.000910896		1.345	-0.00480265		1.354	-0.000680433		1.345	0.00192117		1.345	-0.00165728		1.345	-0.0028817		1.349	0.00170428
1.353	-0.000454241		1.353	0.00307085		1.357	-0.00102376		1.359	-0.00100451		1.353	-0.00062194		1.353	-0.00633525		1.353	0.00708707		1.353	-0.000659957		1.353	-0.0056524		1.358	-0.000788224		1.349	-0.00492533		1.359	-0.000727375		1.349	0.0021327		1.349	-0.00128262		1.349	-0.00266922		1.353	0.00178091
1.357	-0.000405821		1.357	0.00214929		1.361	-0.000993338		1.364	-0.00116257		1.357	-0.00112601		1.357	-0.00650165		1.357	0.00769431		1.357	5.05469e-06		1.357	-0.00665724		1.362	-0.000718785		1.353	-0.00626367		1.363	-0.000777854		1.353	0.00266848		1.353	-0.00158582		1.353	-0.00274225		1.357	0.00186844
1.361	-0.000487851		1.361	0.00161668		1.365	-0.00103675		1.368	-0.00117901		1.361	-0.000982254		1.361	-0.00720579		1.361	0.0074778		1.361	-0.000479226		1.361	-0.00697836		1.367	-0.000689192		1.357	-0.00752189		1.367	-0.000731737		1.357	0.00267702		1.357	-0.00207927		1.357	-0.00327917		1.361	0.00226124
1.366	-0.000567512		1.366	0.000744416		1.37	-0.00107585		1.372	-0.00112216		1.366	-0.00147115		1.366	-0.00713388		1.366	0.00754052		1.366	-0.00151908		1.366	-0.00651075		1.371	-0.00067434		1.362	-0.00828566		1.372	-0.000716923		1.362	0.00196911		1.361	-0.00241188		1.362	-0.00384941		1.366	0.00212741
1.37	-0.00066452		1.37	0.000457015		1.374	-0.00110043		1.376	-0.0011327		1.37	-0.00190683		1.37	-0.00620934		1.37	0.00728083		1.37	-0.00288942		1.37	-0.00672094		1.375	-0.000666738		1.366	-0.00898036		1.376	-0.000713607		1.366	0.00158717		1.366	-0.00227194		1.366	-0.00365368		1.37	0.00197933
1.374	-0.000678876		1.374	-9.79465e-05		1.378	-0.00119629		1.381	-0.00113813		1.374	-0.00200698		1.374	-0.00524232		1.374	0.00714206		1.374	-0.00439143		1.374	-0.00612899		1.379	-0.00062598		1.37	-0.00821144		1.38	-0.000671905		1.37	0.00124447		1.37	-0.00242437		1.37	-0.00400699		1.374	0.00119037
1.378	-0.000752141		1.378	-0.000389578		1.383	-0.00124267		1.385	-0.00115646		1.378	-0.00203361		1.378	-0.00499284		1.378	0.00732021		1.378	-0.00487283		1.378	-0.0047993		1.384	-0.00058566		1.374	-0.0094624		1.384	-0.000671331		1.374	0.000391091		1.374	-0.00320517		1.374	-0.00416574		1.378	0.00134867
1.383	-0.000763253		1.383	-0.000785505		1.387	-0.00126142		1.389	-0.00106308		1.383	-0.00216262		1.383	-0.00421417		1.383	0.00643984		1.383	-0.00561952		1.383	-0.00464285		1.388	-0.000532661		1.379	-0.00961034		1.389	-0.000765116		1.379	-0.000327644		1.378	-0.00328174		1.379	-0.00480601		1.383	0.0013713
1.387	-0.000757489		1.387	-0.00112315		1.391	-0.00123225		1.394	-0.000988766		1.387	-0.00161113		1.387	-0.00340817		1.387	0.00463533		1.387	-0.00688498		1.387	-0.00380809		1.392	-0.000502371		1.383	-0.0111787		1.393	-0.000866645		1.383	-0.000737271		1.383	-0.00395986		1.383	-0.00502195		1.387	0.00104096
1.391	-0.00068728		1.391	-0.00127675		1.395	-0.00121785		1.398	-0.00106189		1.391	-0.00134285		1.391	-0.00340748		1.391	0.00387487		1.391	-0.008018		1.391	-0.0021663		1.397	-0.000583847		1.387	-0.0126523		1.397	-0.00095608		1.387	-0.000565071		1.387	-0.00405899		1.387	-0.00519121		1.391	0.00101938
1.395	-0.00065229		1.395	-0.00125059		1.4	-0.00122313		1.402	-0.0011032		1.395	-0.00139229		1.395	-0.0033293		1.395	0.00317356		1.395	-0.00931877		1.395	-0.000957123		1.401	-0.000705277		1.391	-0.0139974		1.401	-0.00095438		1.391	-0.000137624		1.391	-0.00482403		1.391	-0.00522638		1.395	0.000922994
1.4	-0.000598059		1.4	-0.000640774		1.404	-0.00130639		1.406	-0.00104656		1.4	-0.000988792		1.4	-0.00364835		1.4	0.00364001		1.4	-0.0112637		1.4	0.000424625		1.405	-0.000834574		1.396	-0.0138769		1.406	-0.000945973		1.396	-3.97653e-05		1.395	-0.00470087		1.396	-0.00532305		1.4	0.000746999
1.404	-0.000523704		1.404	-9.76533e-05		1.408	-0.00132517		1.411	-0.00115032		1.404	-0.000900161		1.404	-0.00315385		1.404	0.004028		1.404	-0.0120785		1.404	0.00149418		1.409	-0.000915933		1.4	-0.0140241		1.41	-0.000976999		1.4	0.000365236		1.4	-0.00414813		1.4	-0.00509299		1.404	0.000728581
1.408	-0.000486261		1.408	0.000392481		1.412	-0.00138781		1.415	-0.00125072		1.408	-0.000349891		1.408	-0.00222595		1.408	0.00393542		1.408	-0.0131764		1.408	0.00309141		1.414	-0.000925033		1.404	-0.0147189		1.414	-0.00103525		1.404	0.000988933		1.404	-0.00386305		1.404	-0.00475742		1.408	0.000864024
1.412	-0.000418288		1.412	-0.000322837		1.417	-0.00144797		1.419	-0.00134583		1.412	5.49458e-05		1.412	-0.00156749		1.412	0.00316895		1.412	-0.013193		1.412	0.00530016		1.418	-0.00093249		1.408	-0.0147261		1.418	-0.00114389		1.408	0.0012694		1.408	-0.00355747		1.408	-0.00435202		1.412	0.00108746
1.416	-0.000455136		1.417	-0.000562146		1.421	-0.00145521		1.423	-0.00141856		1.416	0.00024182		1.417	-0.00108313		1.417	0.0026951		1.417	-0.0128721		1.417	0.00607742		1.422	-0.00102865		1.413	-0.0152068		1.423	-0.00123342		1.413	0.00181293		1.412	-0.00309671		1.413	-0.00424944		1.417	0.00164406
1.421	-0.000388638		1.421	-0.000517306		1.425	-0.00150737		1.428	-0.00145005		1.421	0.000237094		1.421	-2.41073e-05		1.421	0.00241682		1.421	-0.0141855		1.421	0.00601007		1.426	-0.00107125		1.417	-0.0153982		1.427	-0.00118818		1.417	0.00268422		1.417	-0.00265222		1.417	-0.00426683		1.421	0.00137418
1.425	-0.000381466		1.425	-0.000237503		1.429	-0.00155525		1.432	-0.00144354		1.425	0.00052032		1.425	-0.000433304		1.425	0.00218195		1.425	-0.0142927		1.425	0.00725007		1.431	-0.00109678		1.421	-0.0163176		1.431	-0.00109168		1.421	0.00323646		1.421	-0.00281794		1.421	-0.00388192		1.425	0.00138589
1.429	-0.000373298		1.429	-8.15414e-05		1.434	-0.00162395		1.436	-0.00158124		1.429	0.000619793		1.429	-0.000596827		1.429	0.00203029		1.429	-0.0140203		1.429	0.0068884		1.435	-0.00105265		1.425	-0.0160754		1.436	-0.00102008		1.425	0.00307617		1.425	-0.00211297		1.425	-0.00388533		1.429	0.00130214
1.433	-0.000395899		1.433	0.000776073		1.438	-0.0016642		1.441	-0.00160375		1.433	0.00100358		1.433	3.77085e-05		1.433	0.00148601		1.433	-0.0140577		1.434	0.0060238		1.439	-0.000921666		1.429	-0.0160328		1.44	-0.000968169		1.429	0.00260373		1.429	-0.00202547		1.429	-0.00429535		1.433	0.00129246
1.438	-0.00044436		1.438	0.00123191		1.442	-0.00167811		1.445	-0.00150636		1.438	0.00154467		1.438	0.00112652		1.438	0.0014858		1.438	-0.0142943		1.438	0.00571448		1.443	-0.000777047		1.434	-0.0158737		1.444	-0.000972527		1.434	0.00184512		1.434	-0.00177771		1.434	-0.00493063		1.438	0.00118088
1.442	-0.000460027		1.442	0.000439081		1.446	-0.0015862		1.449	-0.00141952		1.442	0.00155371		1.442	0.00146734		1.442	0.00118563		1.442	-0.014198		1.442	0.00574692		1.448	-0.000665945		1.438	-0.0162242		1.448	-0.00102436		1.438	0.00115323		1.438	-0.00176359		1.438	-0.00492287		1.442	0.00069771
1.446	-0.000461935		1.446	-0.000457762		1.451	-0.00153449		1.453	-0.00140257		1.446	0.00147498		1.446	0.00113026		1.446	0.00120616		1.446	-0.0146331		1.446	0.00569594		1.452	-0.000626347		1.442	-0.0165253		1.453	-0.00100268		1.442	0.00078937		1.442	-0.00169153		1.442	-0.00429454		1.446	0.00091029
1.45	-0.000394558		1.45	-0.00101728		1.455	-0.00144346		1.458	-0.0013993		1.45	0.00136751		1.45	0.000703039		1.45	0.00123215		1.45	-0.0143853		1.451	0.00548348		1.456	-0.000631054		1.446	-0.0163259		1.457	-0.000995487		1.446	0.000805549		1.446	-0.00116948		1.446	-0.00476807		1.45	0.00107099
1.455	-0.000400695		1.455	-0.000979158		1.459	-0.00132908		1.462	-0.00135796		1.455	0.00071509		1.455	0.000380054		1.455	0.00293128		1.455	-0.0140764		1.455	0.00533793		1.461	-0.000578303		1.451	-0.0161392		1.461	-0.000951027		1.451	0.000805322		1.451	-0.000808678		1.451	-0.00466624		1.455	0.000864055
1.459	-0.000348752		1.459	-0.000634871		1.463	-0.00129989		1.466	-0.00140078		1.459	0.000531336		1.459	0.000332383		1.459	0.00279978		1.459	-0.0139406		1.459	0.00558201		1.465	-0.000503429		1.455	-0.0157531		1.465	-0.000961502		1.455	0.00081399		1.455	-0.000682267		1.455	-0.00456925		1.459	0.00104913
1.463	-0.000358266		1.463	0.000260291		1.468	-0.00125279		1.47	-0.00150606		1.463	-0.000116926		1.463	0.000490219		1.463	0.00187875		1.463	-0.0133444		1.463	0.00538396		1.469	-0.000526573		1.459	-0.0156072		1.47	-0.00106444		1.459	0.000664697		1.459	-0.000449463		1.459	-0.0043916		1.463	0.00116313
1.467	-0.000381108		1.467	0.000716977		1.472	-0.00125476		1.475	-0.00163296		1.467	-0.000807986		1.467	0.00100189		1.467	0.00190554		1.467	-0.0120952		1.468	0.00491277		1.473	-0.000616154		1.463	-0.0151957		1.474	-0.00116532		1.463	0.000785033		1.463	-0.000248986		1.463	-0.00473303		1.467	0.000697103
1.472	-0.00046803		1.472	0.000608537		1.476	-0.00121017		1.479	-0.00158757		1.472	-0.00157012		1.472	0.000594616		1.472	0.0027071		1.472	-0.0118478		1.472	0.00599849		1.478	-0.000643993		1.468	-0.0150724		1.478	-0.00121272		1.468	0.00132381		1.468	-0.000418558		1.468	-0.00479303		1.472	0.000935657
1.476	-0.00047693		1.476	0.000598381		1.48	-0.00120041		1.483	-0.00151342		1.476	-0.00216594		1.476	0.000933214		1.476	0.0035298		1.476	-0.0121781		1.476	0.00638859		1.482	-0.000640866		1.472	-0.0144808		1.483	-0.00118899		1.472	0.00193704		1.472	-0.000415095		1.472	-0.00424955		1.476	0.000862169
1.48	-0.000420768		1.48	0.00125927		1.485	-0.00124946		1.488	-0.00165196		1.48	-0.00274775		1.48	0.000747263		1.48	0.00424327		1.48	-0.0110832		1.48	0.00564331		1.486	-0.000643467		1.476	-0.0141347		1.487	-0.00115915		1.476	0.00241447		1.476	-0.000197286		1.476	-0.0037124		1.48	0.00109381
1.484	-0.000485251		1.484	0.00201637		1.489	-0.001294		1.492	-0.00176895		1.484	-0.00285225		1.484	0.000659338		1.484	0.00458296		1.484	-0.00947509		1.484	0.00419354		1.49	-0.000627894		1.48	-0.0130332		1.491	-0.00118865		1.48	0.00238211		1.48	-0.000217264		1.48	-0.00379542		1.484	0.00107629
1.489	-0.000562314		1.489	0.00248403		1.493	-0.0013302		1.496	-0.00178778		1.489	-0.00329565		1.489	0.00118816		1.489	0.0046787		1.489	-0.00831028		1.489	0.00375881		1.495	-0.000612639		1.485	-0.0118831		1.495	-0.00134829		1.485	0.00214375		1.484	-0.000298996		1.485	-0.00399895		1.489	0.000602293
1.493	-0.000659135		1.493	0.00331196		1.497	-0.00142763		1.5	-0.00181803		1.493	-0.00321198		1.493	0.00127435		1.493	0.00470075		1.493	-0.00797441		1.493	0.00383069		1.499	-0.000605449		1.489	-0.0108414		1.5	-0.00134425		1.489	0.00198314		1.489	-0.000565121		1.489	-0.00363409		1.493	-3.9834e-05
1.497	-0.00073926		1.497	0.0041116		1.502	-0.00152317		1.505	-0.00184765		1.497	-0.00250192		1.497	-0.000416894		1.497	0.00454119		1.497	-0.00780855		1.497	0.00387209		1.503	-0.000586737		1.493	-0.0106581		1.504	-0.00129273		1.493	0.0013876		1.493	-0.000719333		1.493	-0.00388439		1.497	-0.00043272
1.501	-0.000810422		1.501	0.00484593		1.506	-0.00150331		1.509	-0.00188558		1.501	-0.0028362		1.501	-0.00102126		1.501	0.00492389		1.501	-0.00684911		1.501	0.00396584		1.507	-0.00063646		1.497	-0.0106938		1.508	-0.00123279		1.497	0.000974891		1.497	-0.00102392		1.497	-0.00421594		1.501	-0.000875277
1.506	-0.000870106		1.506	0.00467938		1.51	-0.00154999		1.513	-0.00188855		1.506	-0.00212259		1.506	-0.0012978		1.506	0.00537305		1.506	-0.00616068		1.506	0.00436263		1.512	-0.000638721		1.502	-0.0110217		1.512	-0.00114268		1.502	0.000853158		1.501	-0.00102058		1.502	-0.00416982		1.506	-0.000702412
1.51	-0.000883885		1.51	0.00474159		1.514	-0.0015698		1.517	-0.00191235		1.51	-0.00148532		1.51	-0.00284231		1.51	0.00571701		1.51	-0.0066853		1.51	0.00466553		1.516	-0.000576805		1.506	-0.010842		1.517	-0.00105296		1.506	0.000167114		1.506	-0.000951132		1.506	-0.00450599		1.51	-0.000246236
1.514	-0.000800903		1.514	0.00493751		1.519	-0.00164379		1.522	-0.00194699		1.514	-0.000762428		1.514	-0.00380552		1.514	0.00483058		1.514	-0.00622521		1.514	0.00484211		1.52	-0.000641749		1.51	-0.0107629		1.521	-0.000945798		1.51	-0.000258349		1.51	-0.00109641		1.51	-0.00480236		1.514	-0.000309318
1.518	-0.000783377		1.518	0.00501318		1.523	-0.00165957		1.526	-0.00204694		1.518	-0.000136443		1.518	-0.00556367		1.518	0.00278626		1.518	-0.00453186		1.518	0.00488559		1.524	-0.000704443		1.514	-0.0104283		1.525	-0.00096055		1.514	-0.000211383		1.514	-0.00114906		1.514	-0.0048924		1.518	-0.000258185
1.523	-0.000765821		1.523	0.00516101		1.527	-0.00162569		1.53	-0.00199555		1.523	0.000267395		1.523	-0.0063383		1.523	0.00248419		1.523	-0.00395217		1.523	0.00597967		1.529	-0.000780125		1.519	-0.00963846		1.529	-0.000983359		1.519	0.000221001		1.518	-0.000891763		1.519	-0.00486453		1.523	-6.54113e-05
1.527	-0.000744613		1.527	0.00547235		1.531	-0.00158687		1.535	-0.00190059		1.527	-0.000257612		1.527	-0.00623864		1.527	0.0026627		1.527	-0.00381192		1.527	0.00579278		1.533	-0.000870095		1.523	-0.00965007		1.534	-0.000878646		1.523	0.00102564		1.523	-0.00110527		1.523	-0.00533955		1.527	0.000458809
1.531	-0.000664948		1.531	0.00602037		1.536	-0.00157042		1.539	-0.00177723		1.531	-0.000447588		1.531	-0.00765024		1.531	0.00122237		1.531	-0.00287571		1.531	0.00552079		1.537	-0.000862064		1.527	-0.00921213		1.538	-0.000790045		1.527	0.00127029		1.527	-0.00121711		1.527	-0.00565628		1.531	0.000962296
1.535	-0.00055464		1.535	0.00612829		1.54	-0.00148165		1.543	-0.00167465		1.535	-0.00054143		1.535	-0.00816592		1.535	0.00045383		1.535	-0.00196543		1.535	0.00545291		1.542	-0.000874868		1.531	-0.00885513		1.542	-0.000859958		1.531	0.00112733		1.531	-0.00114697		1.531	-0.0055438		1.535	0.00156252
1.54	-0.000493431		1.54	0.00630967		1.544	-0.00146974		1.547	-0.00156573		1.539	-0.00056629		1.54	-0.00621199		1.54	0.00071447		1.54	-0.00147442		1.54	0.00370669		1.546	-0.000946924		1.536	-0.00784119		1.547	-0.00095373		1.536	0.00119389		1.535	-0.00134959		1.535	-0.00536212		1.54	0.00216861
1.544	-0.00045851		1.544	0.00635815		1.549	-0.00152066		1.552	-0.00140417		1.544	-1.02939e-05		1.544	-0.00588305		1.544	0.000502808		1.544	-0.00190111		1.544	0.00345857		1.55	-0.000981044		1.54	-0.00688425		1.551	-0.00101757		1.54	0.000994123		1.54	-0.00128347		1.54	-0.00540007		1.544	0.00253462
1.548	-0.000414121		1.548	0.00642942		1.553	-0.00156143		1.556	-0.00125456		1.548	-0.000232887		1.548	-0.00656381		1.548	0.00139685		1.548	-0.00377721		1.548	0.00276592		1.554	-0.000959069		1.544	-0.00548711		1.555	-0.00104368		1.544	0.00128399		1.544	-0.0012817		1.544	-0.00478588		1.548	0.00245479
1.552	-0.000399277		1.552	0.00644596		1.557	-0.00148173		1.56	-0.0011487		1.552	-0.000218604		1.552	-0.00492836		1.552	0.00290011		1.552	-0.00403159		1.552	0.00259377		1.559	-0.00091056		1.548	-0.00466333		1.559	-0.00104722		1.548	0.00157206		1.548	-0.00184298		1.548	-0.00400138		1.552	0.0024942
1.557	-0.000464481		1.556	0.00594859		1.561	-0.0014759		1.564	-0.00102322		1.556	-0.000159362		1.556	-0.00301258		1.556	0.00430404		1.556	-0.00324778		1.557	0.00206994		1.563	-0.000814302		1.552	-0.00354776		1.564	-0.00111641		1.552	0.0015297		1.552	-0.00190157		1.552	-0.0037205		1.556	0.00263197
1.561	-0.000460233		1.561	0.00499725		1.566	-0.00154815		1.569	-0.000895106		1.561	-0.000165319		1.561	-0.00113877		1.561	0.00641469		1.561	-0.00334317		1.561	0.00169061		1.567	-0.000788835		1.557	-0.00315116		1.568	-0.00109832		1.557	0.00133788		1.557	-0.0024873		1.557	-0.00415054		1.561	0.00250751
1.565	-0.000457896		1.565	0.00429921		1.57	-0.0016544		1.573	-0.000835584		1.565	-9.22136e-06		1.565	-0.000326127		1.565	0.00653843		1.565	-0.00385206		1.565	0.00102517		1.571	-0.000737673		1.561	-0.00287553		1.572	-0.00106297		1.561	0.00110682		1.561	-0.00297619		1.561	-0.00466912		1.565	0.00191559
1.569	-0.000402905		1.569	0.00421573		1.574	-0.00167141		1.577	-0.00082661		1.569	0.000728344		1.569	-0.000265142		1.569	0.00634141		1.569	-0.0045733		1.569	0.00123021		1.576	-0.000751112		1.565	-0.00253404		1.576	-0.00104055		1.565	0.000572176		1.565	-0.00334267		1.565	-0.00460075		1.569	0.00183368
1.574	-0.000392872		1.573	0.00365159		1.578	-0.00166803		1.582	-0.00090258		1.573	0.00141313		1.573	0.00143419		1.573	0.00827249		1.573	-0.00459915		1.574	-0.000412275		1.58	-0.000761645		1.569	-0.00250064		1.581	-0.000956922		1.569	0.000302304		1.569	-0.00365519		1.569	-0.00423313		1.573	0.00165169
1.578	-0.000501427		1.578	0.00290613		1.583	-0.00165572		1.586	-0.000907413		1.578	0.0009109		1.578	0.00207339		1.578	0.00717702		1.578	-0.00444655		1.578	-0.00226356		1.584	-0.000846767		1.574	-0.00250274		1.585	-0.000845388		1.574	0.000237977		1.574	-0.00416827		1.574	-0.00418495		1.578	0.0017847
1.582	-0.000521662		1.582	0.0026736		1.587	-0.00158626		1.59	-0.000874729		1.582	0.000220565		1.582	0.000944481		1.582	0.00543466		1.582	-0.00427257		1.582	-0.00184368		1.588	-0.000899932		1.578	-0.00275139		1.589	-0.000817496		1.578	0.00042027		1.578	-0.00459326		1.578	-0.00449255		1.582	0.00155547
1.586	-0.000550475		1.586	0.00262978		1.591	-0.00157764		1.594	-0.000880939		1.586	-4.81893e-06		1.586	-5.64614e-05		1.586	0.00401396		1.586	-0.00337003		1.586	-0.00235632		1.593	-0.000900543		1.582	-0.00274941		1.594	-0.00073247		1.582	0.000822819		1.582	-0.00518349		1.582	-0.00486608		1.586	0.000683885
1.591	-0.000609527		1.59	0.00270402		1.595	-0.00156142		1.599	-0.00088485		1.59	-0.00010855		1.59	-0.00010397		1.59	0.00255663		1.59	-0.00179835		1.591	-0.00157462		1.597	-0.000941733		1.586	-0.00276091		1.598	-0.000814838		1.586	0.00107126		1.586	-0.00558133		1.586	-0.00543167		1.59	4.71558e-05
1.595	-0.000695454		1.595	0.00284846		1.6	-0.00162141		1.603	-0.000892138		1.595	-0.000572014		1.595	-0.00146759		1.595	0.00169925		1.595	-0.00141337		1.595	-0.00216951		1.601	-0.00104266		1.591	-0.00289164		1.602	-0.000893472		1.591	0.00140252		1.591	-0.00548892		1.591	-0.00629824		1.595	-0.000312422
1.599	-0.000650149		1.599	0.00261954		1.604	-0.00158122		1.607	-0.000973391		1.599	-0.000700081		1.599	-0.00193514		1.599	0.00124812		1.599	-0.00266005		1.599	-0.00320574		1.606	-0.00107608		1.595	-0.00312171		1.606	-0.000932895		1.595	0.00166537		1.595	-0.005362		1.595	-0.00693292		1.599	-0.000609381
1.603	-0.000728398		1.603	0.00295814		1.608	-0.00150664		1.611	-0.00107489		1.603	-0.00122919		1.603	-0.00198815		1.603	0.00134195		1.603	-0.00391481		1.603	-0.0041877		1.61	-0.00113184		1.599	-0.00323634		1.611	-0.00106902		1.599	0.00147745		1.599	-0.00478519		1.599	-0.00714794		1.603	-0.0011279
1.608	-0.000806856		1.607	0.0033934		1.612	-0.0013701		1.616	-0.0010668		1.607	-0.00163923		1.607	-0.0019461		1.607	0.00136991		1.607	-0.00540853		1.608	-0.00465698		1.614	-0.001183		1.603	-0.00329865		1.615	-0.00119141		1.603	0.00105309		1.603	-0.00489517		1.603	-0.00706616		1.607	-0.00139453
1.612	-0.000894687		1.612	0.0032359		1.617	-0.00144674		1.62	-0.00107203		1.612	-0.00183686		1.612	-0.00182987		1.612	0.00116197		1.612	-0.00629674		1.612	-0.00452816		1.618	-0.00127609		1.608	-0.0034602		1.619	-0.00133816		1.608	0.00118776		1.607	-0.00472015		1.608	-0.00683948		1.612	-0.00190909
1.616	-0.000970754		1.616	0.00375044		1.621	-0.00146398		1.624	-0.000981061		1.616	-0.00182186		1.616	-0.00281952		1.616	0.000304623		1.616	-0.00753035		1.616	-0.00467042		1.623	-0.00138068		1.612	-0.00441524		1.623	-0.00141227		1.612	0.00145195		1.612	-0.00516016		1.612	-0.00688164		1.616	-0.00242587
1.62	-0.000913468		1.62	0.00439125		1.625	-0.00154678		1.629	-0.000985904		1.62	-0.00191624		1.62	-0.0032321		1.62	0.00141818		1.62	-0.00888756		1.62	-0.00498286		1.627	-0.00137458		1.616	-0.00461806		1.628	-0.0013982		1.616	0.00160053		1.616	-0.00524013		1.616	-0.00686387		1.62	-0.00315513
1.625	-0.000926072		1.624	0.0042844		1.629	-0.0015666		1.633	-0.00109328		1.624	-0.00174891		1.624	-0.00204301		1.624	0.00284898		1.624	-0.00904738		1.625	-0.00477369		1.631	-0.0013227		1.62	-0.00467312		1.632	-0.00132919		1.62	0.00182746		1.62	-0.00534197		1.62	-0.00632534		1.624	-0.00334099
1.629	-0.000934343		1.629	0.00424474		1.634	-0.00145446		1.637	-0.00109358		1.629	-0.00183207		1.629	-0.000905056		1.629	0.00430573		1.629	-0.00914395		1.629	-0.00525158		1.635	-0.00131351		1.625	-0.0047233		1.636	-0.00131919		1.625	0.00148003		1.624	-0.00530028		1.625	-0.00557589		1.629	-0.0025598
1.633	-0.000906164		1.633	0.00337291		1.638	-0.00138407		1.641	-0.00120335		1.633	-0.00178662		1.633	-0.000753512		1.633	0.00565512		1.633	-0.00936333		1.633	-0.00633231		1.64	-0.00131092		1.629	-0.00574172		1.64	-0.00124632		1.629	0.000973521		1.629	-0.00556889		1.629	-0.0051353		1.633	-0.00187416
1.637	-0.000842202		1.637	0.00277987		1.642	-0.00133288		1.646	-0.00119011		1.637	-0.00203967		1.637	-0.000767128		1.637	0.00655632		1.637	-0.0101054		1.637	-0.00586889		1.644	-0.00126301		1.633	-0.00619587		1.645	-0.00126463		1.633	0.000518		1.633	-0.00535095		1.633	-0.00436225		1.637	-0.00161089
1.642	-0.000827801		1.641	0.00361922		1.646	-0.00132828		1.65	-0.00111623		1.641	-0.00267403		1.641	-0.00159227		1.641	0.00695687		1.641	-0.0108153		1.642	-0.00425181		1.648	-0.00124611		1.637	-0.00624662		1.649	-0.00121803		1.637	0.000550042		1.637	-0.00535107		1.637	-0.0037064		1.641	-0.00124647
1.646	-0.000745352		1.646	0.00378372		1.651	-0.00144783		1.654	-0.00108645		1.646	-0.00212642		1.646	-0.0019525		1.646	0.00687193		1.646	-0.0116025		1.646	-0.00321551		1.652	-0.00116608		1.642	-0.00602806		1.653	-0.00108171		1.642	0.000948247		1.641	-0.00593755		1.642	-0.00302939		1.646	-0.000522681
1.65	-0.0006829		1.65	0.00362766		1.655	-0.00146012		1.658	-0.0010941		1.65	-0.00178644		1.65	-0.0020199		1.65	0.00593057		1.65	-0.0115214		1.65	-0.0022505		1.657	-0.0011572		1.646	-0.00605669		1.658	-0.000953655		1.646	0.00145787		1.646	-0.00584007		1.646	-0.00266553		1.65	-6.66468e-05
1.654	-0.000654723		1.654	0.00385674		1.659	-0.00139818		1.663	-0.001088		1.654	-0.00184446		1.654	-0.00215738		1.654	0.00518119		1.654	-0.0120452		1.654	-0.00272857		1.661	-0.00117443		1.65	-0.00693925		1.662	-0.000959502		1.65	0.00136943		1.65	-0.00579465		1.65	-0.0026778		1.654	0.000509347
1.659	-0.000600018		1.658	0.0033319		1.663	-0.0013753		1.667	-0.00112206		1.658	-0.00241643		1.658	-0.000795335		1.658	0.0049246		1.658	-0.0121044		1.659	-0.000912608		1.665	-0.00120059		1.654	-0.00749806		1.666	-0.00099518		1.654	0.00127115		1.654	-0.00571838		1.654	-0.00329272		1.658	0.00109616
1.663	-0.00058033		1.663	0.00229128		1.668	-0.00132756		1.671	-0.00109266		1.662	-0.00215777		1.663	-0.00137063		1.662	0.00375657		1.663	-0.0125121		1.663	0.000588886		1.67	-0.00117382		1.659	-0.0082461		1.67	-0.00107612		1.658	0.000883442		1.658	-0.00569161		1.658	-0.0034293		1.663	0.00159088
1.667	-0.000513011		1.667	0.00155788		1.672	-0.00131776		1.676	-0.00100481		1.667	-0.00220294		1.667	-0.00235264		1.667	0.00219302		1.667	-0.0137336		1.667	-6.86233e-05		1.674	-0.00119849		1.663	-0.00802664		1.675	-0.00111474		1.663	0.000430197		1.663	-0.00503148		1.663	-0.00401799		1.667	0.00134978
1.671	-0.000499914		1.671	0.00138555		1.676	-0.00141514		1.68	-0.00101407		1.671	-0.00210022		1.671	-0.00428906		1.671	0.000460378		1.671	-0.0143897		1.671	0.000144706		1.678	-0.00125083		1.667	-0.00852377		1.679	-0.00110356		1.667	5.73232e-05		1.667	-0.0047164		1.667	-0.00412719		1.671	0.000818666
1.676	-0.000521613		1.675	0.00220291		1.68	-0.00152205		1.684	-0.000890503		1.675	-0.0024292		1.675	-0.00299243		1.675	-0.00100874		1.675	-0.0139275		1.676	0.00105773		1.682	-0.00126912		1.671	-0.00859165		1.683	-0.0010591		1.671	-3.51818e-05		1.671	-0.00499524		1.671	-0.0040606		1.675	0.000509546
1.68	-0.000609667		1.679	0.00273653		1.685	-0.00161725		1.688	-0.000938174		1.679	-0.00177958		1.679	-0.00201179		1.679	-0.00200563		1.679	-0.0131104		1.68	0.00100865		1.687	-0.00128195		1.675	-0.009139		1.687	-0.000960522		1.675	0.000148411		1.675	-0.00473606		1.675	-0.00406657		1.679	-2.14274e-05
1.684	-0.000720974		1.684	0.00209377		1.689	-0.00159179		1.693	-0.000916318		1.684	-0.00117926		1.684	-0.00242421		1.684	-0.00235002		1.684	-0.0132228		1.684	0.000857833		1.691	-0.0013699		1.68	-0.0107645		1.692	-0.000927597		1.68	-2.29014e-05		1.68	-0.00437707		1.68	-0.00401606		1.684	-0.00056593
1.688	-0.000837418		1.688	0.00136315		1.693	-0.00148023		1.697	-0.000904514		1.688	-0.00120953		1.688	-0.00389235		1.688	-0.00357671		1.688	-0.0130814		1.688	0.00119126		1.695	-0.00150871		1.684	-0.0121496		1.696	-0.000928024		1.684	-0.000558692		1.684	-0.00365168		1.684	-0.00390602		1.688	-0.00114812
1.693	-0.000852631		1.692	0.000255602		1.697	-0.00156345		1.701	-0.000935919		1.692	-0.00117755		1.692	-0.00400879		1.692	-0.00299088		1.692	-0.0127625		1.693	0.00214743		1.699	-0.00147856		1.688	-0.0134547		1.7	-0.000893041		1.688	-0.000817081		1.688	-0.00304923		1.688	-0.00388371		1.692	-0.00176884
1.697	-0.000802756		1.696	-0.000863478		1.702	-0.00165115		1.705	-0.00093223		1.696	-0.000977648		1.696	-0.00378657		1.696	-0.00286269		1.696	-0.0126918		1.697	0.00398093		1.704	-0.0015005		1.692	-0.0135975		1.705	-0.000793451		1.692	-0.000522973		1.692	-0.00357264		1.692	-0.00360368		1.696	-0.00234165
1.701	-0.000845367		1.701	-0.000385364		1.706	-0.00174342		1.71	-0.00100849		1.701	-0.000780716		1.701	-0.00377176		1.701	-0.00227447		1.701	-0.0129814		1.701	0.00425512		1.708	-0.0015517		1.697	-0.0129384		1.709	-0.000745739		1.697	-0.000429364		1.697	-0.00366283		1.697	-0.00295994		1.701	-0.00264173
1.705	-0.000850676		1.705	0.000356314		1.71	-0.00169909		1.714	-0.00104465		1.705	-0.000387121		1.705	-0.00288367		1.705	-0.00150705		1.705	-0.0132213		1.705	0.00522266		1.712	-0.00157627		1.701	-0.0123627		1.713	-0.000748015		1.701	0.000308897		1.701	-0.00368782		1.701	-0.00282637		1.705	-0.00245391
1.71	-0.00088587		1.709	0.000957452		1.715	-0.00167254		1.718	-0.00110471		1.709	-0.000115234		1.709	-0.00168421		1.709	-0.000366565		1.709	-0.0136676		1.709	0.00660732		1.716	-0.00144195		1.705	-0.0124238		1.717	-0.000831296		1.705	0.00102522		1.705	-0.00362489		1.705	-0.00283573		1.709	-0.00232639
1.714	-0.000885009		1.713	0.000509741		1.719	-0.00164278		1.723	-0.00110883		1.713	-0.000287427		1.713	-0.000451367		1.713	0.000302248		1.713	-0.0136058		1.714	0.00515811		1.721	-0.00143168		1.709	-0.0116952		1.722	-0.00093806		1.709	0.00162768		1.709	-0.00324229		1.709	-0.00357941		1.713	-0.00244209
1.718	-0.000888039		1.718	0.000269613		1.723	-0.00156042		1.727	-0.00108282		1.718	-9.95067e-05		1.718	-0.00107431		1.718	-0.000515974		1.718	-0.0136767		1.718	0.00324038		1.725	-0.00130698		1.714	-0.0100967		1.726	-0.000977851		1.714	0.00166015		1.714	-0.00257326		1.714	-0.00395545		1.718	-0.00196012
1.722	-0.000857562		1.722	0.000216522		1.727	-0.00147954		1.731	-0.00103839		1.722	-9.07438e-05		1.722	-0.00045707		1.722	-0.000553723		1.722	-0.0133211		1.722	0.00172547		1.729	-0.00130525		1.718	-0.00912969		1.73	-0.00105011		1.718	0.00130991		1.718	-0.00291783		1.718	-0.00428839		1.722	-0.00131137
1.727	-0.000774362		1.726	0.000980198		1.732	-0.00148505		1.735	-0.00104558		1.726	-0.000131265		1.726	0.000803246		1.726	-0.000507105		1.726	-0.0126396		1.726	0.000342011		1.733	-0.00131367		1.722	-0.00737536		1.734	-0.00109032		1.722	0.000775801		1.722	-0.00299609		1.722	-0.00505889		1.726	-0.000713537
1.731	-0.000668439		1.73	0.00188021		1.736	-0.00156532		1.74	-0.00103373		1.73	-0.000319438		1.73	0.00248306		1.73	0.000994132		1.73	-0.0117854		1.731	-0.00058005		1.738	-0.00116729		1.726	-0.0079003		1.739	-0.00109488		1.726	0.000628036		1.726	-0.00298127		1.726	-0.00524857		1.73	5.33923e-05
1.735	-0.000650209		1.735	0.00286799		1.74	-0.00157756		1.744	-0.00102358		1.735	-0.00103951		1.735	0.00242367		1.735	-3.97331e-05		1.735	-0.0118445		1.735	-0.000668983		1.742	-0.00123549		1.731	-0.00874898		1.743	-0.00111793		1.731	0.000854251		1.73	-0.00278689		1.731	-0.00576303		1.735	0.000816925
1.739	-0.000705107		1.739	0.00387234		1.744	-0.00160807		1.748	-0.00111814		1.739	-0.00170358		1.739	0.00259141		1.739	0.000198797		1.739	-0.0118461		1.739	-0.000641901		1.746	-0.00114958		1.735	-0.00898095		1.747	-0.00111646		1.735	0.00034028		1.735	-0.00180798		1.735	-0.00593262		1.739	0.00137735
1.744	-0.000674911		1.743	0.00406717		1.749	-0.00166909		1.752	-0.00105319		1.743	-0.00179264		1.743	0.00231711		1.743	6.44248e-05		1.743	-0.0117979		1.743	-0.000728129		1.751	-0.00112892		1.739	-0.0100329		1.751	-0.00111045		1.739	0.000612711		1.739	-0.000808041		1.739	-0.0059952		1.743	0.00139164
1.748	-0.000691643		1.747	0.00453526		1.753	-0.00174423		1.757	-0.00103453		1.747	-0.00174561		1.747	0.00239089		1.747	0.000255648		1.747	-0.0113915		1.748	-0.00158269		1.755	-0.00104991		1.743	-0.0113268		1.756	-0.00113907		1.743	0.000392734		1.743	-0.000321126		1.743	-0.00594687		1.747	0.00140043
1.752	-0.000671255		1.752	0.00418523		1.757	-0.00175906		1.761	-0.00108474		1.752	-0.00141966		1.752	0.00254587		1.752	0.000815623		1.752	-0.0114674		1.752	-0.00189042		1.759	-0.00120097		1.748	-0.011463		1.76	-0.00101504		1.748	-3.28337e-05		1.747	-0.000573142		1.748	-0.00527543		1.752	0.0016893
1.756	-0.00061098		1.756	0.00401067		1.761	-0.00171103		1.765	-0.00114172		1.756	-0.00116146		1.756	0.00330459		1.756	0.00233143		1.756	-0.0122968		1.756	-0.000806113		1.763	-0.00128443		1.752	-0.0120625		1.764	-0.000965569		1.752	7.12796e-05		1.752	-0.00067373		1.752	-0.00487525		1.756	0.00150439
1.761	-0.000541467		1.76	0.00374491		1.766	-0.00178383		1.77	-0.00120547		1.76	-0.00095869		1.76	0.00377616		1.76	0.00438203		1.76	-0.0135624		1.76	-0.000753799		1.768	-0.00139658		1.756	-0.0124997		1.769	-0.00105065		1.756	0.000538368		1.756	-0.000655777		1.756	-0.00455555		1.76	0.000747281
1.765	-0.000469416		1.764	0.00296283		1.77	-0.00178565		1.774	-0.00126022		1.764	-0.00106762		1.764	0.00374121		1.764	0.00385844		1.764	-0.0130916		1.765	-0.000963713		1.772	-0.00149378		1.76	-0.0125734		1.773	-0.00107645		1.76	0.00108218		1.76	-0.00067135		1.76	-0.00411184		1.764	0.000190914
1.769	-0.000482231		1.769	0.00201601		1.774	-0.00179226		1.778	-0.00124261		1.769	-0.00139229		1.769	0.00352436		1.769	0.00225495		1.769	-0.0119248		1.769	-0.00126025		1.776	-0.0014		1.765	-0.0128808		1.777	-0.00105287		1.765	0.00186013		1.764	-0.00107769		1.765	-0.00345532		1.769	-0.000235371
1.773	-0.00058896		1.773	0.00149603		1.778	-0.00169442		1.782	-0.00135088		1.773	-0.00119002		1.773	0.00165437		1.773	0.000826131		1.773	-0.0110127		1.773	-0.000814619		1.78	-0.00152772		1.769	-0.0110659		1.781	-0.00111504		1.769	0.00194721		1.769	-0.00105653		1.769	-0.00330675		1.773	-0.00101512
1.778	-0.00060634		1.777	0.00135381		1.783	-0.00160619		1.787	-0.00144516		1.777	-0.000630146		1.777	0.000445085		1.777	0.000757133		1.777	-0.00962682		1.777	-0.00170857		1.785	-0.00148773		1.773	-0.00880158		1.786	-0.00115756		1.773	0.00210907		1.773	-0.0010224		1.773	-0.00290668		1.777	-0.001594
1.782	-0.000533521		1.781	0.00113202		1.787	-0.00150036		1.791	-0.00141595		1.781	0.000112473		1.781	-0.000912311		1.781	-0.000312414		1.781	-0.00889647		1.782	-0.00313498		1.789	-0.001412		1.777	-0.00709789		1.79	-0.0011427		1.777	0.0026301		1.777	-0.000951213		1.777	-0.00291344		1.781	-0.00195663
1.786	-0.000506655		1.786	0.000450558		1.791	-0.00148033		1.795	-0.00152203		1.785	0.000465698		1.786	-0.00156632		1.785	-0.000202266		1.786	-0.00857765		1.786	-0.00367838		1.793	-0.00135995		1.782	-0.00530162		1.794	-0.001079		1.781	0.00260935		1.781	-0.0011004		1.781	-0.00283612		1.786	-0.00226328
1.79	-0.000489641		1.79	0.000108721		1.795	-0.00154589		1.799	-0.0016199		1.79	-1.69999e-05		1.79	-0.00178197		1.79	-0.000985535		1.79	-0.00744392		1.79	-0.00304574		1.797	-0.00139585		1.786	-0.00402116		1.798	-0.0010296		1.786	0.00225939		1.786	-0.00144139		1.786	-0.00292425		1.79	-0.00286456
1.795	-0.000483199		1.794	0.000646261		1.8	-0.00162184		1.804	-0.00152331		1.794	-8.41464e-05		1.794	-0.00213666		1.794	-0.0024782		1.794	-0.00688756		1.794	-0.00227269		1.802	-0.00127054		1.79	-0.00369772		1.803	-0.00106774		1.79	0.00199447		1.79	-0.00169959		1.79	-0.00299484		1.794	-0.00305145
1.799	-0.000488203		1.798	0.00135276		1.804	-0.00171468		1.808	-0.00158512		1.798	-6.36433e-05		1.798	-0.00216536		1.798	-0.00361172		1.798	-0.00604408		1.799	-0.00134962		1.806	-0.00121155		1.794	-0.00262622		1.807	-0.00107044		1.794	0.00144885		1.794	-0.00223046		1.794	-0.00309343		1.798	-0.00247746
1.803	-0.000494289		1.802	0.00179853		1.808	-0.00176576		1.812	-0.00165634		1.802	0.000194374		1.802	-0.0024935		1.802	-0.00482831		1.802	-0.00549435		1.803	4.76067e-05		1.81	-0.00124764		1.798	-0.00246794		1.811	-0.00103013		1.798	0.000723958		1.798	-0.00242467		1.798	-0.00347366		1.802	-0.00194124
1.807	-0.000567076		1.807	0.00252875		1.812	-0.00186869		1.817	-0.00171879		1.807	-0.000223414		1.807	-0.00272347		1.807	-0.00503901		1.807	-0.0056847		1.807	0.00127176		1.815	-0.00123981		1.803	-0.00258995		1.816	-0.00107276		1.803	0.000619818		1.803	-0.00264954		1.803	-0.00376064		1.807	-0.0018646
1.812	-0.000545114		1.811	0.00288731		1.817	-0.00197581		1.821	-0.00177787		1.811	-0.000623661		1.811	-0.00305344		1.811	-0.00470522		1.811	-0.00570919		1.811	0.00151412		1.819	-0.00121906		1.807	-0.00348546		1.82	-0.00107205		1.807	0.000301914		1.807	-0.00245161		1.807	-0.00435677		1.811	-0.00163541
1.816	-0.000449496		1.815	0.00340239		1.821	-0.0020945		1.825	-0.0016277		1.815	-0.00119586		1.815	-0.00248354		1.815	-0.003776		1.815	-0.00564334		1.816	0.00153176		1.823	-0.00110807		1.811	-0.0038517		1.824	-0.00108625		1.811	0.000152138		1.811	-0.0024807		1.811	-0.0049652		1.815	-0.00160481
1.82	-0.000480048		1.819	0.00303892		1.825	-0.00216413		1.829	-0.00153327		1.819	-0.00111065		1.819	-0.00166571		1.819	-0.00218418		1.819	-0.00595262		1.82	0.00254004		1.827	-0.00100905		1.815	-0.00394952		1.828	-0.00115947		1.815	-0.000463067		1.815	-0.00250818		1.815	-0.00535344		1.819	-0.00142204
1.824	-0.000496238		1.824	0.00287082		1.829	-0.00222136		1.834	-0.001548		1.824	-0.00124981		1.824	-0.000381375		1.824	-0.000862484		1.824	-0.00484696		1.824	0.00252915		1.832	-0.00101085		1.82	-0.0051254		1.833	-0.00123188		1.82	-0.00127687		1.82	-0.00240131		1.82	-0.00586949		1.824	-0.000988536
1.829	-0.000581901		1.828	0.00310435		1.834	-0.00212369		1.838	-0.00145885		1.828	-0.00125224		1.828	0.000731868		1.828	-0.00101761		1.828	-0.00425316		1.828	0.00107276		1.836	-0.000977807		1.824	-0.00529531		1.837	-0.00127331		1.824	-0.00114473		1.824	-0.00223105		1.824	-0.00658783		1.828	-0.000393262
1.833	-0.000657512		1.832	0.00272498		1.838	-0.00202253		1.842	-0.00150134		1.832	-0.000819393		1.832	0.000640671		1.832	-0.000834104		1.832	-0.00461639		1.833	0.00035471		1.84	-0.000930669		1.828	-0.00528713		1.841	-0.00130406		1.828	-0.000644144		1.828	-0.0018263		1.828	-0.00704376		1.832	0.000431656
1.837	-0.000750336		1.836	0.00268265		1.842	-0.00195234		1.846	-0.0014913		1.836	-0.000821456		1.836	-0.000369765		1.836	0.000387107		1.836	-0.00523136		1.837	0.000271541		1.844	-0.000927321		1.832	-0.00554756		1.845	-0.00132303		1.832	-0.00032688		1.832	-0.001177		1.832	-0.00758408		1.836	0.000825219
1.841	-0.000788655		1.841	0.00250999		1.846	-0.0018693		1.851	-0.00149187		1.841	-0.000769781		1.841	-0.00175393		1.841	0.000629978		1.841	-0.00528336		1.841	0.000372646		1.849	-0.000896654		1.837	-0.00567485		1.85	-0.00125804		1.837	0.00038762		1.837	-0.000395267		1.837	-0.00719207		1.841	0.000620431
1.846	-0.000851279		1.845	0.00255773		1.851	-0.00176925		1.855	-0.00146282		1.845	-0.000749039		1.845	-0.00160978		1.845	0.00130929		1.845	-0.00484122		1.845	-0.000110214		1.853	-0.000793604		1.841	-0.0068186		1.854	-0.00112966		1.841	0.000969701		1.841	-0.000112115		1.841	-0.00744217		1.845	0.000187109
1.85	-0.000799899		1.849	0.00242497		1.855	-0.00173459		1.859	-0.00138642		1.849	-0.00019477		1.849	-0.00146189		1.849	0.00158603		1.849	-0.0045385		1.85	6.51576e-06		1.857	-0.000834286		1.845	-0.00770796		1.858	-0.00107555		1.845	0.000782951		1.845	0.000219346		1.845	-0.00757594		1.849	-0.000410739
1.854	-0.000892232		1.853	0.00291031		1.859	-0.00175198		1.864	-0.00138659		1.853	0.000642184		1.853	-0.00181628		1.853	0.00147361		1.853	-0.00466175		1.854	-0.000714379		1.861	-0.000824429		1.849	-0.00735425		1.862	-0.00115596		1.849	0.000634539		1.849	-0.000130405		1.849	-0.00775556		1.853	-0.000804242
1.858	-0.000889201		1.858	0.00261118		1.863	-0.00174932		1.868	-0.0014184		1.858	0.000955686		1.858	-0.000805584		1.858	0.00114737		1.858	-0.00474405		1.858	-0.00229616		1.866	-0.000905722		1.854	-0.00879142		1.867	-0.0011075		1.854	0.000807987		1.853	-0.000674494		1.854	-0.00798299		1.858	-0.000696658
1.863	-0.000859645		1.862	0.00292239		1.868	-0.00176991		1.872	-0.0014626		1.862	0.00022799		1.862	-0.000772035		1.862	0.000619278		1.862	-0.00445867		1.862	-0.00407789		1.87	-0.000997119		1.858	-0.00946699		1.871	-0.00112016		1.858	0.00156923		1.858	-0.0012287		1.858	-0.00842865		1.862	-0.000661006
1.867	-0.00092736		1.866	0.00313723		1.872	-0.00175138		1.876	-0.00150371		1.866	-0.000255521		1.866	-0.00119342		1.866	-0.000538574		1.866	-0.00493999		1.867	-0.00413383		1.874	-0.00113053		1.862	-0.00954592		1.875	-0.00107998		1.862	0.00160603		1.862	-0.00224088		1.862	-0.00866912		1.866	-0.00113412
1.871	-0.000847319		1.87	0.00351227		1.876	-0.00176761		1.881	-0.00155724		1.87	-0.000800198		1.87	-0.00134324		1.87	8.00584e-05		1.87	-0.00545187		1.871	-0.00443169		1.878	-0.00112741		1.866	-0.00968598		1.88	-0.00116732		1.866	0.000796112		1.866	-0.0033139		1.866	-0.00829548		1.87	-0.00132459
1.875	-0.000777115		1.875	0.00407812		1.88	-0.00185561		1.885	-0.00159343		1.875	-0.00148649		1.875	-0.00277224		1.875	0.000832413		1.875	-0.00434583		1.875	-0.00491281		1.883	-0.00130841		1.871	-0.00993901		1.884	-0.00124284		1.871	2.33716e-05		1.87	-0.00426858		1.871	-0.00823469		1.875	-0.0013181
1.88	-0.000771075		1.879	0.00404628		1.885	-0.00191586		1.889	-0.00165157		1.879	-0.00213534		1.879	-0.00239095		1.879	0.000729077		1.879	-0.00333767		1.879	-0.00613454		1.887	-0.00143823		1.875	-0.0102106		1.888	-0.00132488		1.875	0.000162889		1.875	-0.00451852		1.875	-0.00820901		1.879	-0.00131435
1.884	-0.000728789		1.883	0.00402083		1.889	-0.00197882		1.893	-0.00161187		1.883	-0.00223375		1.883	-0.0019254		1.883	0.0013959		1.883	-0.00392258		1.884	-0.00667664		1.891	-0.00143839		1.879	-0.0109909		1.892	-0.00144599		1.879	8.89169e-05		1.879	-0.00509237		1.879	-0.00880305		1.883	-0.000932005
1.888	-0.000653078		1.887	0.00394739		1.893	-0.00204635		1.898	-0.00160809		1.887	-0.00292451		1.887	-0.0029774		1.887	0.00185688		1.887	-0.00458995		1.888	-0.00652758		1.896	-0.00157365		1.883	-0.0103024		1.897	-0.00149694		1.883	3.751e-05		1.883	-0.00520571		1.883	-0.00857749		1.887	-0.000249498
1.892	-0.000634052		1.892	0.00378202		1.898	-0.00197189		1.902	-0.00158535		1.892	-0.00348519		1.892	-0.00422324		1.892	0.00292896		1.892	-0.00473289		1.892	-0.0062773		1.9	-0.00152045		1.888	-0.0105086		1.901	-0.0015233		1.888	-5.84226e-05		1.887	-0.00566524		1.888	-0.00848452		1.892	0.000162556
1.897	-0.000548392		1.896	0.00330659		1.902	-0.00188202		1.906	-0.00152511		1.896	-0.003978		1.896	-0.00290651		1.896	0.00407034		1.896	-0.00470498		1.896	-0.00439595		1.904	-0.00152541		1.892	-0.00996045		1.905	-0.00145828		1.892	-0.000119431		1.892	-0.00574199		1.892	-0.00764503		1.896	0.00026751
1.901	-0.000602236		1.9	0.00337008		1.906	-0.00177177		1.911	-0.001496		1.9	-0.00413719		1.9	-0.00327073		1.9	0.00438347		1.9	-0.00463376		1.901	-0.00347821		1.908	-0.0014216		1.896	-0.00825895		1.909	-0.00137011		1.896	-0.00025699		1.896	-0.00536789		1.896	-0.00686983		1.9	1.60917e-05
1.905	-0.000612394		1.904	0.0028279		1.91	-0.00168888		1.915	-0.00147053		1.904	-0.00371321		1.904	-0.00415039		1.904	0.00476356		1.904	-0.00469185		1.905	-0.00293258		1.913	-0.00143714		1.9	-0.00794539		1.914	-0.00131717		1.9	-0.000354828		1.9	-0.00535749		1.9	-0.00608123		1.904	-0.000386753
1.909	-0.000550261		1.909	0.00221137		1.915	-0.00164988		1.919	-0.00143865		1.908	-0.00373925		1.909	-0.00524082		1.908	0.00574837		1.909	-0.00423711		1.909	-0.000873584		1.917	-0.00145651		1.905	-0.00716898		1.918	-0.00134151		1.904	0.00025956		1.904	-0.00449852		1.904	-0.00560775		1.909	-0.00039088
1.914	-0.000608107		1.913	0.00172043		1.919	-0.00160163		1.923	-0.0014612		1.913	-0.00375539		1.913	-0.00551884		1.913	0.00593221		1.913	-0.00483843		1.913	0.0010108		1.921	-0.00155228		1.909	-0.00869323		1.922	-0.00123376		1.909	0.00104698		1.909	-0.00368937		1.909	-0.00550648		1.913	-0.000512738
1.918	-0.000627579		1.917	0.00159995		1.923	-0.00151551		1.928	-0.00141741		1.917	-0.0031571		1.917	-0.00413412		1.917	0.00497148		1.917	-0.00591092		1.918	0.00215668		1.925	-0.00152302		1.913	-0.00953483		1.927	-0.00118441		1.913	0.00174104		1.913	-0.00269974		1.913	-0.00491447		1.917	-0.00086729
1.922	-0.000563752		1.921	0.000922122		1.927	-0.00144349		1.932	-0.00137641		1.921	-0.00285945		1.921	-0.00453678		1.921	0.0038463		1.921	-0.00556088		1.922	0.00314497		1.93	-0.00153233		1.917	-0.0108241		1.931	-0.0011827		1.917	0.00172103		1.917	-0.00294487		1.917	-0.00438694		1.921	-0.00102144
1.926	-0.000573443		1.925	0.000906958		1.932	-0.00135982		1.936	-0.00143403		1.925	-0.00322318		1.925	-0.0044763		1.925	0.00330096		1.925	-0.00492797		1.926	0.00293183		1.934	-0.00162723		1.921	-0.0101511		1.935	-0.00111012		1.921	0.00167904		1.921	-0.00264766		1.921	-0.00388377		1.925	-0.00153334
1.931	-0.000572975		1.93	0.00036316		1.936	-0.00130731		1.94	-0.00148173		1.93	-0.00262073		1.93	-0.00453591		1.93	0.00175137		1.93	-0.00600143		1.93	0.00372845		1.938	-0.00146959		1.926	-0.0097194		1.939	-0.0010956		1.926	0.00177499		1.926	-0.00240532		1.926	-0.00401175		1.93	-0.00189766
1.935	-0.000674242		1.934	0.000603046		1.94	-0.00129858		1.945	-0.00148929		1.934	-0.00230152		1.934	-0.00377405		1.934	0.000167205		1.934	-0.00686198		1.934	0.00343336		1.942	-0.00152723		1.93	-0.00844911		1.944	-0.0011395		1.93	0.00228549		1.93	-0.00174004		1.93	-0.00440995		1.934	-0.00146045
1.939	-0.000713805		1.938	0.000347406		1.944	-0.00129266		1.949	-0.00152041		1.938	-0.00236203		1.938	-0.0037185		1.938	-0.0010934		1.938	-0.00712975		1.939	0.0033026		1.947	-0.00152618		1.934	-0.00783785		1.948	-0.00122832		1.934	0.0025007		1.934	-0.00127762		1.934	-0.00453683		1.938	-0.000929328
1.943	-0.000749956		1.942	0.00080897		1.949	-0.00134998		1.953	-0.00155596		1.942	-0.00254886		1.942	-0.0032745		1.942	-0.0024501		1.942	-0.00852794		1.943	0.00255163		1.951	-0.00150984		1.938	-0.00934134		1.952	-0.00129057		1.938	0.00291042		1.938	-0.00119411		1.938	-0.00453974		1.942	-0.000387832
1.948	-0.000809282		1.947	0.00154673		1.953	-0.00134542		1.958	-0.0015933		1.947	-0.00260482		1.947	-0.00215864		1.947	-0.00381458		1.947	-0.0104113		1.947	0.00172721		1.955	-0.00139841		1.943	-0.0103753		1.956	-0.00126207		1.943	0.00297732		1.943	-0.000717598		1.943	-0.00464461		1.947	0.000231595
1.952	-0.000890498		1.951	0.00218339		1.957	-0.00138107		1.962	-0.0015003		1.951	-0.00214425		1.951	-0.00164151		1.951	-0.0047373		1.951	-0.0104745		1.951	0.00156019		1.96	-0.00126878		1.947	-0.00935837		1.961	-0.00120504		1.947	0.00240075		1.947	-0.00135458		1.947	-0.00486195		1.951	0.000342929
1.956	-0.000837876		1.955	0.00282387		1.961	-0.00139391		1.966	-0.00139884		1.955	-0.00163304		1.955	-0.00158866		1.955	-0.00506854		1.955	-0.00948001		1.956	0.00146312		1.964	-0.00115988		1.951	-0.00768444		1.965	-0.00119989		1.951	0.00245699		1.951	-0.00198969		1.951	-0.00491296		1.955	0.000557334
1.96	-0.000861063		1.959	0.00264472		1.966	-0.00139287		1.97	-0.00136047		1.959	-0.0015848		1.959	-0.00103986		1.959	-0.00395038		1.959	-0.00905676		1.96	0.00103356		1.968	-0.00112746		1.955	-0.00646725		1.969	-0.00118624		1.955	0.00253287		1.955	-0.00208052		1.955	-0.0049955		1.959	0.000774696
1.965	-0.000878081		1.964	0.00327871		1.97	-0.00139925		1.975	-0.00130374		1.964	-0.00188636		1.964	0.000351263		1.964	-0.00291251		1.964	-0.0091053		1.964	-0.0010341		1.972	-0.00118629		1.96	-0.00493667		1.973	-0.00119509		1.96	0.0025439		1.96	-0.00169557		1.96	-0.00502463		1.964	0.00095914
1.969	-0.000908203		1.968	0.00340204		1.974	-0.00139009		1.979	-0.00117571		1.968	-0.001479		1.968	0.00111906		1.968	-0.00214897		1.968	-0.00831109		1.968	-0.00218072		1.977	-0.00107398		1.964	-0.00629015		1.978	-0.00117489		1.964	0.00256285		1.964	-0.00164525		1.964	-0.00533162		1.968	0.00144749
1.973	-0.000934174		1.972	0.00391292		1.978	-0.0013735		1.983	-0.00110223		1.972	-0.00136693		1.972	0.00205345		1.972	-0.000401442		1.972	-0.0065642		1.973	-0.00206657		1.981	-0.00106989		1.968	-0.00748227		1.982	-0.00111016		1.968	0.00201681		1.968	-0.00176851		1.968	-0.00492491		1.972	0.00170423
1.977	-0.000858316		1.976	0.00435142		1.983	-0.00136005		1.987	-0.00109821		1.976	-0.00112605		1.976	0.00223023		1.976	0.00104642		1.976	-0.00564702		1.977	-0.00183886		1.985	-0.00101694		1.972	-0.00882994		1.986	-0.00104862		1.972	0.00142433		1.972	-0.00169059		1.972	-0.00482002		1.976	0.00170033
1.982	-0.000844432		1.981	0.00518625		1.987	-0.00132868		1.992	-0.00108332		1.981	-0.00114566		1.981	0.00189349		1.981	0.00222859		1.981	-0.00562258		1.981	-0.00153094		1.989	-0.00105073		1.977	-0.010012		1.991	-0.00106582		1.977	0.00145493		1.976	-0.00154924		1.977	-0.00475569		1.981	0.00156527
1.986	-0.000863441		1.985	0.00523079		1.991	-0.00132416		1.996	-0.00103502		1.985	-0.000545157		1.985	0.00175187		1.985	0.00366414		1.985	-0.00583247		1.985	0.000159615		1.994	-0.00114637		1.981	-0.0101568		1.995	-0.00104587		1.981	0.000727561		1.981	-0.00150525		1.981	-0.00510355		1.985	0.00096954
1.99	-0.000850705		1.989	0.00533433		1.995	-0.00143245		2	-0.00105504		1.989	-0.000869226		1.989	0.00138794		1.989	0.00551874		1.989	-0.005824		1.99	0.000947322		1.998	-0.00114732		1.985	-0.00964809		1.999	-0.00105927		1.985	0.000158634		1.985	-0.00216341		1.985	-0.00547453		1.989	0.000487442
1.994	-0.0008026		1.993	0.00528215		2	-0.00148675		2.005	-0.00109383		1.993	-0.000732302		1.993	0.00199496		1.993	0.00718723		1.993	-0.00714686		1.994	-0.000450926		2.002	-0.00117948		1.989	-0.0096069		2.003	-0.00105661		1.989	0.000240937		1.989	-0.00203308		1.989	-0.0049539		1.993	0.000454371
1.999	-0.000800651		1.998	0.00521581		2.004	-0.00154853		2.009	-0.00107775		1.998	-0.00122845		1.998	0.00207684		1.998	0.00736026		1.998	-0.00783132		1.998	-0.00107705		2.006	-0.00114828		1.994	-0.0109124		2.008	-0.00103057		1.994	-0.000619432		1.993	-0.00141358		1.994	-0.00481674		1.998	0.000417301
2.003	-0.000740308		2.002	0.00548971		2.008	-0.00157833		2.013	-0.00106025		2.002	-0.00118555		2.002	0.00209729		2.002	0.00619126		2.002	-0.00917088		2.002	-0.00033904		2.011	-0.00105305		1.998	-0.0113754		2.012	-0.000934142		1.998	-0.00120565		1.998	-0.00213236		1.998	-0.00488912		2.002	0.000400407
2.007	-0.000725783		2.006	0.00549101		2.012	-0.00161408		2.017	-0.00104254		2.006	-0.00090539		2.006	0.0020243		2.006	0.00546537		2.006	-0.0110646		2.007	0.000551585		2.015	-0.000949931		2.002	-0.0121562		2.016	-0.000865104		2.002	-0.00129701		2.002	-0.00282327		2.002	-0.00518792		2.006	0.000454371
2.011	-0.000705175		2.01	0.00547444		2.017	-0.00162048		2.022	-0.00106933		2.01	-0.00145409		2.01	0.00198505		2.01	0.0044835		2.01	-0.012594		2.011	0.00203823		2.019	-0.000946381		2.006	-0.0120232		2.02	-0.000927957		2.006	-0.00114836		2.006	-0.00371492		2.006	-0.00518211		2.01	0.000496792
2.016	-0.00069054		2.015	0.00559924		2.021	-0.00163431		2.026	-0.0011639		2.015	-0.00189447		2.015	0.00222158		2.015	0.00421744		2.015	-0.0141207		2.015	0.00172567		2.023	-0.000929049		2.011	-0.0111544		2.025	-0.00107232		2.011	-0.000532622		2.01	-0.00435593		2.011	-0.00532335		2.015	0.000282732
2.02	-0.00076186		2.019	0.00567709		2.025	-0.0016718		2.03	-0.00129828		2.019	-0.00211272		2.019	0.00251387		2.019	0.00425753		2.019	-0.0163434		2.019	0.00153843		2.028	-0.000922721		2.015	-0.0106954		2.029	-0.00108313		2.015	7.76811e-05		2.015	-0.00492101		2.015	-0.00557759		2.019	4.26086e-05
2.024	-0.000802275		2.023	0.00534493		2.029	-0.00176243		2.034	-0.00140928		2.023	-0.00233503		2.023	0.00296104		2.023	0.00271513		2.023	-0.0171704		2.024	0.00127629		2.032	-0.000881976		2.019	-0.00939304		2.033	-0.00109202		2.019	0.000418363		2.019	-0.00605398		2.019	-0.00592887		2.023	0.000332082
2.028	-0.00078597		2.027	0.00459426		2.034	-0.00180875		2.039	-0.00148937		2.027	-0.0028056		2.027	0.00309124		2.027	0.000985716		2.027	-0.0169385		2.028	-3.58631e-05		2.036	-0.000818571		2.023	-0.00742352		2.037	-0.00113854		2.023	0.000781718		2.023	-0.00701076		2.023	-0.00605061		2.027	0.000910574
2.033	-0.000794904		2.032	0.00447688		2.038	-0.00180875		2.043	-0.00150838		2.031	-0.00262498		2.031	0.0034644		2.031	0.000449921		2.032	-0.0167459		2.032	-0.00112343		2.041	-0.000898614		2.028	-0.0071623		2.042	-0.00112495		2.027	0.000869194		2.027	-0.00614997		2.027	-0.0063521		2.032	0.0012467
2.037	-0.000842945		2.036	0.00436342		2.042	-0.00176801		2.047	-0.00155843		2.036	-0.00307374		2.036	0.00374012		2.036	2.40845e-05		2.036	-0.0172834		2.036	-0.000233331		2.045	-0.000942759		2.032	-0.00840506		2.046	-0.00114771		2.032	0.0012049		2.032	-0.00568868		2.032	-0.00701434		2.036	0.0014221
2.041	-0.000866441		2.04	0.00368738		2.046	-0.00169985		2.052	-0.00161345		2.04	-0.00286317		2.04	0.00363357		2.04	9.03894e-05		2.04	-0.0186069		2.041	0.000422535		2.049	-0.00106829		2.036	-0.00920992		2.05	-0.00123447		2.036	0.0016942		2.036	-0.00547047		2.036	-0.00778987		2.04	0.00153289
2.045	-0.000883541		2.044	0.00311316		2.051	-0.00165309		2.056	-0.00161689		2.044	-0.00273941		2.044	0.00180384		2.044	0.00189423		2.044	-0.0190755		2.045	-0.000397489		2.053	-0.0010386		2.04	-0.0111238		2.055	-0.00132476		2.04	0.00208738		2.04	-0.0049823		2.04	-0.00764003		2.044	0.00148365
2.05	-0.000890346		2.048	0.00248032		2.055	-0.00162617		2.06	-0.00162026		2.048	-0.00253556		2.048	0.000354531		2.048	0.00229847		2.048	-0.0189606		2.049	0.000202044		2.058	-0.00109879		2.044	-0.0118824		2.059	-0.00136659		2.044	0.00184315		2.044	-0.00430602		2.044	-0.00768927		2.048	0.00140543
2.054	-0.000873715		2.053	0.00209207		2.059	-0.00163945		2.064	-0.00157226		2.053	-0.00196224		2.053	-0.000593509		2.053	0.00251466		2.053	-0.0183968		2.053	-0.000391838		2.062	-0.00123057		2.049	-0.0109721		2.063	-0.00131603		2.049	0.00173684		2.049	-0.00409039		2.049	-0.00784157		2.053	0.00133723
2.058	-0.000853062		2.057	0.00119917		2.064	-0.00162221		2.069	-0.00152137		2.057	-0.00235655		2.057	-0.000815917		2.057	0.000933895		2.057	-0.0175297		2.058	-0.00020785		2.066	-0.00131919		2.053	-0.010654		2.067	-0.00115896		2.053	0.00170353		2.053	-0.0038078		2.053	-0.00788639		2.057	0.00162382
2.062	-0.000762376		2.061	3.36147e-05		2.068	-0.00157484		2.073	-0.00142328		2.061	-0.00208999		2.061	-0.00218818		2.061	-0.000903127		2.061	-0.0157076		2.062	-0.00023812		2.07	-0.00142536		2.057	-0.0102676		2.072	-0.0010962		2.057	0.00176311		2.057	-0.00367502		2.057	-0.00749895		2.061	0.00164981
2.067	-0.000684155		2.065	-0.000433805		2.072	-0.00149102		2.077	-0.00131141		2.065	-0.00149141		2.065	-0.00243947		2.065	-0.0011707		2.065	-0.0150477		2.066	-0.000586612		2.075	-0.00153411		2.061	-0.0105792		2.076	-0.00101031		2.061	0.00176846		2.061	-0.00347667		2.061	-0.00704366		2.065	0.0012478
2.071	-0.0006255		2.07	-0.000595276		2.076	-0.00138866		2.081	-0.00123486		2.07	-0.000972089		2.07	-0.00304761		2.07	-0.0021643		2.07	-0.0132996		2.07	-0.000984358		2.079	-0.0015165		2.066	-0.0116883		2.08	-0.00104736		2.066	0.00217872		2.066	-0.00285956		2.066	-0.00660187		2.07	0.00093349
2.075	-0.000664056		2.074	-0.0014833		2.081	-0.00129121		2.086	-0.00126965		2.074	-0.000551299		2.074	-0.00313751		2.074	-0.00436907		2.074	-0.011787		2.075	-0.000929762		2.083	-0.00147417		2.07	-0.0119936		2.084	-0.00117614		2.07	0.00268921		2.07	-0.00288185		2.07	-0.00575829		2.074	0.000585722
2.079	-0.00066179		2.078	-0.00238835		2.085	-0.00126481		2.09	-0.00121414		2.078	-0.00055169		2.078	-0.00347776		2.078	-0.00609691		2.078	-0.00970769		2.079	-0.00178856		2.087	-0.00147655		2.074	-0.010457		2.089	-0.00119488		2.074	0.00289532		2.074	-0.00294396		2.074	-0.00553048		2.078	0.000448265
2.084	-0.000705222		2.082	-0.00241069		2.089	-0.00126215		2.094	-0.001191		2.082	-0.00105802		2.082	-0.0036111		2.082	-0.00721473		2.082	-0.00780652		2.083	-0.00273199		2.092	-0.00148642		2.078	-0.00824053		2.093	-0.00115209		2.078	0.00316339		2.078	-0.00294606		2.078	-0.00483928		2.082	0.000484863
2.088	-0.000779378		2.087	-0.00206329		2.093	-0.00127087		2.099	-0.00124894		2.087	-0.00138157		2.087	-0.00183198		2.087	-0.00739275		2.087	-0.00538713		2.087	-0.00299411		2.096	-0.00156616		2.083	-0.00642451		2.097	-0.00117201		2.083	0.00322219		2.082	-0.00278148		2.083	-0.00466393		2.087	0.000452905
2.092	-0.000840056		2.091	-0.00189968		2.098	-0.00127058		2.103	-0.00131609		2.091	-0.001327		2.091	-0.00136013		2.091	-0.00698767		2.091	-0.00381825		2.092	-0.00419811		2.1	-0.00147836		2.087	-0.0050209		2.102	-0.00118205		2.087	0.00342614		2.087	-0.00265897		2.087	-0.00418421		2.091	0.00023495
2.096	-0.000849712		2.095	-0.00208295		2.102	-0.00127223		2.107	-0.00133706		2.095	-0.00146826		2.095	-0.00071543		2.095	-0.00562896		2.095	-0.00284137		2.096	-0.00581671		2.105	-0.00139298		2.091	-0.00510139		2.106	-0.00125234		2.091	0.00317498		2.091	-0.00232462		2.091	-0.00426386		2.095	-8.6497e-05
2.101	-0.000884779		2.099	-0.00235588		2.106	-0.00128877		2.111	-0.00132658		2.099	-0.000748036		2.099	-0.000421969		2.099	-0.00364765		2.099	-0.00223314		2.1	-0.00725881		2.109	-0.00132452		2.095	-0.00504973		2.11	-0.00129025		2.095	0.00319294		2.095	-0.00252118		2.095	-0.00464081		2.099	-0.000230864
2.105	-0.000889854		2.104	-0.00143747		2.11	-0.00129703		2.116	-0.00141272		2.104	-0.000698482		2.104	-0.000104137		2.104	-0.00151996		2.104	-0.00240359		2.104	-0.00746179		2.113	-0.00127247		2.1	-0.00545283		2.114	-0.00127935		2.1	0.00304038		2.099	-0.00190868		2.1	-0.00540324		2.104	-0.00033117
2.109	-0.000914417		2.108	-0.000673608		2.115	-0.00134758		2.12	-0.00150596		2.108	-0.00139163		2.108	-0.00129308		2.108	-0.000993488		2.108	-0.00361087		2.109	-0.00802814		2.117	-0.00129049		2.104	-0.00703327		2.119	-0.00124876		2.104	0.00294338		2.104	-0.00147823		2.104	-0.00610161		2.108	-0.00045647
2.113	-0.00097781		2.112	-0.000587535		2.119	-0.00144075		2.124	-0.00143357		2.112	-0.00203801		2.112	-0.00194377		2.112	-0.000952951		2.112	-0.00527391		2.113	-0.00726118		2.122	-0.00130464		2.108	-0.00618427		2.123	-0.00119501		2.108	0.0028245		2.108	-0.00214376		2.108	-0.00597603		2.112	-0.000436898
2.118	-0.000938755		2.116	0.000276274		2.123	-0.0014941		2.128	-0.0013397		2.116	-0.00259737		2.116	-0.00214006		2.116	-0.000363268		2.116	-0.00629278		2.117	-0.00730912		2.126	-0.00128019		2.112	-0.0069798		2.127	-0.0011419		2.112	0.00274195		2.112	-0.00287822		2.112	-0.0064617		2.116	-0.000282151
2.122	-0.000888862		2.121	0.00133545		2.127	-0.00157176		2.133	-0.0013424		2.121	-0.00273659		2.121	-0.00201505		2.121	-2.53138e-05		2.121	-0.0060155		2.121	-0.00798187		2.13	-0.00118278		2.117	-0.00797643		2.131	-0.00121383		2.117	0.0025333		2.116	-0.00305233		2.117	-0.00614716		2.121	-0.000474091
2.126	-0.000819378		2.125	0.00212899		2.132	-0.00165334		2.137	-0.00134217		2.125	-0.00250865		2.125	-0.00207832		2.125	-0.000619653		2.125	-0.00586239		2.126	-0.00852849		2.134	-0.00110198		2.121	-0.00813526		2.136	-0.00116778		2.121	0.00192239		2.121	-0.00350799		2.121	-0.00666042		2.125	-0.000655242
2.13	-0.000751822		2.129	0.00230098		2.136	-0.00177397		2.141	-0.0012595		2.129	-0.00289812		2.129	-0.00239257		2.129	-0.000880521		2.129	-0.00596658		2.13	-0.00851559		2.139	-0.00107496		2.125	-0.00769585		2.14	-0.00110987		2.125	0.00199379		2.125	-0.00359548		2.125	-0.00694219		2.129	-0.000965721
2.135	-0.000760502		2.133	0.00286201		2.14	-0.00185368		2.146	-0.00123239		2.133	-0.00344555		2.133	-0.00141188		2.133	-0.00251789		2.133	-0.00668843		2.134	-0.00813808		2.143	-0.00107301		2.129	-0.00824019		2.144	-0.00104469		2.129	0.00204104		2.129	-0.00445597		2.129	-0.00681756		2.133	-0.00140385
2.139	-0.000793096		2.138	0.00332421		2.144	-0.00192535		2.15	-0.00122124		2.137	-0.00393196		2.138	-0.00199235		2.138	-0.00423245		2.138	-0.00878292		2.138	-0.00701019		2.147	-0.00106373		2.134	-0.00840524		2.148	-0.00101635		2.134	0.00238684		2.133	-0.00482274		2.134	-0.00674186		2.138	-0.0018303
2.143	-0.000770828		2.142	0.00439061		2.149	-0.00199791		2.154	-0.00117567		2.142	-0.00454288		2.142	-0.00227013		2.142	-0.00466361		2.142	-0.0107042		2.143	-0.00562004		2.151	-0.0010661		2.138	-0.00834479		2.153	-0.00106055		2.138	0.00243067		2.138	-0.00535833		2.138	-0.00654482		2.142	-0.00210872
2.147	-0.000761603		2.146	0.00444574		2.153	-0.00200225		2.158	-0.00109832		2.146	-0.00504756		2.146	-0.00199629		2.146	-0.00625557		2.146	-0.010804		2.147	-0.00523834		2.156	-0.00101701		2.142	-0.00703683		2.157	-0.00113031		2.142	0.00254962		2.142	-0.00610019		2.142	-0.00583992		2.146	-0.00216701
2.152	-0.000717372		2.15	0.00453504		2.157	-0.00199362		2.163	-0.00109636		2.15	-0.00427932		2.15	-0.00213015		2.15	-0.00576582		2.15	-0.00882393		2.151	-0.00356362		2.16	-0.000996565		2.146	-0.00567927		2.161	-0.00122198		2.146	0.00256469		2.146	-0.00634338		2.146	-0.00603765		2.15	-0.00210296
2.156	-0.000641775		2.154	0.00509609		2.161	-0.00198343		2.167	-0.00110381		2.154	-0.00368154		2.154	-0.00119371		2.154	-0.00351024		2.155	-0.00700625		2.155	-0.00397038		2.164	-0.00103566		2.151	-0.00565552		2.166	-0.00118095		2.15	0.00218207		2.15	-0.00620496		2.15	-0.0068098		2.155	-0.00189859
2.16	-0.000611953		2.159	0.00486175		2.166	-0.00193908		2.171	-0.00112432		2.159	-0.00318773		2.159	-0.00128263		2.159	-0.00225598		2.159	-0.0061381		2.159	-0.00361905		2.169	-0.00116981		2.155	-0.00502241		2.17	-0.00111181		2.155	0.00227488		2.155	-0.00578218		2.155	-0.00722636		2.159	-0.00170033
2.164	-0.00062145		2.163	0.00437552		2.17	-0.001907		2.175	-0.00112273		2.163	-0.00257538		2.163	-0.00130132		2.163	-0.000459073		2.163	-0.00615657		2.164	-0.003081		2.173	-0.0012349		2.159	-0.00519648		2.174	-0.000978245		2.159	0.00249042		2.159	-0.00554858		2.159	-0.00737767		2.163	-0.00168158
2.169	-0.000630968		2.167	0.00335581		2.174	-0.00192304		2.18	-0.00112597		2.167	-0.00211525		2.167	-0.0016597		2.167	0.000479203		2.167	-0.00606719		2.168	-0.00175698		2.177	-0.00128516		2.163	-0.00706925		2.178	-0.000980025		2.163	0.0029317		2.163	-0.00499447		2.163	-0.00750593		2.167	-0.00216998
2.173	-0.000620738		2.171	0.00220661		2.178	-0.00189039		2.184	-0.00117627		2.171	-0.0015606		2.171	-0.00185759		2.171	-2.02052e-05		2.171	-0.0059259		2.172	-0.00113891		2.181	-0.00135721		2.167	-0.00788739		2.183	-0.00101966		2.167	0.00299877		2.167	-0.00517527		2.167	-0.00808562		2.171	-0.00198917
2.177	-0.000564616		2.176	0.00129694		2.183	-0.00185641		2.188	-0.00116659		2.176	-0.00103814		2.176	-0.00199526		2.176	0.00109418		2.176	-0.00515745		2.176	-0.000153991		2.186	-0.00148291		2.172	-0.00788035		2.187	-0.00103763		2.172	0.00315014		2.172	-0.00425814		2.172	-0.00814655		2.176	-0.00124574
2.181	-0.000546432		2.18	0.000561997		2.187	-0.00180162		2.193	-0.00126168		2.18	-0.0003339		2.18	-0.00133264		2.18	0.00128255		2.18	-0.00430477		2.181	-0.00118394		2.19	-0.00169054		2.176	-0.00926539		2.191	-0.00106783		2.176	0.00297211		2.176	-0.00368156		2.176	-0.0075084		2.18	-0.000455342
2.186	-0.000541473		2.184	-0.000232194		2.191	-0.001827		2.197	-0.00123265		2.184	0.000138109		2.184	-0.00216578		2.184	0.000918341		2.184	-0.00393325		2.185	-0.00279118		2.194	-0.00179319		2.18	-0.00961072		2.195	-0.00115408		2.18	0.00217883		2.18	-0.00256496		2.18	-0.00693111		2.184	-0.000279555
2.19	-0.000536191		2.188	-0.000955686		2.195	-0.00185827		2.201	-0.0012515		2.188	0.000681994		2.188	-0.00242505		2.188	0.0027852		2.188	-0.00443076		2.189	-0.00297967		2.198	-0.00174152		2.184	-0.00990526		2.2	-0.00121526		2.184	0.00144649		2.184	-0.00187441		2.184	-0.00674606		2.188	8.99561e-05
2.194	-0.0005491		2.193	-0.00183625		2.2	-0.00179698		2.205	-0.00126188		2.193	0.000561622		2.193	-0.00250714		2.193	0.00438903		2.193	-0.00524432		2.193	-0.0045192		2.203	-0.0017133		2.189	-0.0106742		2.204	-0.00128166		2.189	0.00110009		2.189	-0.00123399		2.189	-0.00674675		2.193	-6.89553e-06
2.198	-0.000591453		2.197	-0.00260943		2.204	-0.00175966		2.21	-0.00128704		2.197	0.00014826		2.197	-0.00367908		2.197	0.00438483		2.197	-0.00668581		2.198	-0.00283691		2.207	-0.00159829		2.193	-0.0121979		2.208	-0.00140216		2.193	0.00103588		2.193	-0.000914026		2.193	-0.00641354		2.197	-0.000559327
2.203	-0.000629001		2.201	-0.00360596		2.208	-0.00176774		2.214	-0.00125791		2.201	0.00031187		2.201	-0.00484394		2.201	0.00472952		2.201	-0.00753796		2.202	-0.00167665		2.211	-0.00145096		2.197	-0.0127066		2.213	-0.00154701		2.197	0.000879667		2.197	-0.000595651		2.197	-0.00618013		2.201	-0.00106725
2.207	-0.000626621		2.205	-0.0034839		2.212	-0.00170828		2.218	-0.0013181		2.205	0.000187738		2.205	-0.0053842		2.205	0.00484776		2.205	-0.00908586		2.206	-0.000871208		2.215	-0.00151276		2.201	-0.0126893		2.217	-0.00168833		2.201	0.000864446		2.201	-0.000543392		2.201	-0.0059013		2.205	-0.000906873
2.211	-0.000645017		2.21	-0.00307231		2.217	-0.00159935		2.222	-0.00131409		2.21	-0.000586523		2.21	-0.00513228		2.21	0.00489037		2.21	-0.00974084		2.21	-0.000721329		2.22	-0.00146597		2.206	-0.0122475		2.221	-0.00178155		2.206	0.000783628		2.205	-0.00061577		2.206	-0.00563052		2.21	-0.0003372
2.215	-0.000708569		2.214	-0.00272492		2.221	-0.00151283		2.227	-0.00135333		2.214	-0.000582194		2.214	-0.00596506		2.214	0.00556773		2.214	-0.0117998		2.215	0.00031445		2.224	-0.00143679		2.21	-0.013006		2.225	-0.00178291		2.21	0.000681445		2.21	-0.000288052		2.21	-0.00522961		2.214	-0.000256651
2.22	-0.000777227		2.218	-0.00191042		2.225	-0.00148778		2.231	-0.00147214		2.218	-0.000791358		2.218	-0.00694217		2.218	0.00652036		2.218	-0.0120122		2.219	-0.000957975		2.228	-0.00127565		2.214	-0.0134533		2.23	-0.00178335		2.214	0.000603193		2.214	-0.000317114		2.214	-0.005882		2.218	-0.000357074
2.224	-0.000782073		2.222	-0.00120463		2.23	-0.00145925		2.235	-0.00137776		2.222	-0.00131136		2.222	-0.00743665		2.222	0.00822141		2.222	-0.0109534		2.223	-0.000412732		2.232	-0.00107188		2.218	-0.0137618		2.234	-0.00162301		2.218	0.000885729		2.218	-0.000112611		2.218	-0.00602672		2.222	-0.000434207
2.228	-0.000842112		2.227	-0.000701637		2.234	-0.00140654		2.24	-0.00139136		2.227	-0.00138092		2.227	-0.0068563		2.227	0.00871873		2.227	-0.0101161		2.227	-0.00100365		2.237	-0.000985998		2.223	-0.0151599		2.238	-0.00160761		2.223	0.00168504		2.222	-0.0003436		2.223	-0.00618854		2.227	-0.000318276
2.232	-0.000855069		2.231	-0.000136066		2.238	-0.00139111		2.244	-0.00144737		2.231	-0.00145323		2.231	-0.00613381		2.231	0.00875107		2.231	-0.0100234		2.232	-0.00224474		2.241	-0.000997725		2.227	-0.0156845		2.242	-0.0014822		2.227	0.00236164		2.227	-0.00105715		2.227	-0.00671566		2.231	-2.93644e-05
2.237	-0.000834516		2.235	9.14074e-05		2.242	-0.00137931		2.248	-0.00134141		2.235	-0.00128209		2.235	-0.00475704		2.235	0.00885899		2.235	-0.00999285		2.236	-0.00259549		2.245	-0.00113009		2.231	-0.0158884		2.247	-0.00141127		2.231	0.00293575		2.231	-0.00136541		2.231	-0.00673494		2.235	0.000505675
2.241	-0.000779778		2.239	0.000661441		2.247	-0.00139081		2.252	-0.00133163		2.239	-0.00128859		2.239	-0.00339484		2.239	0.00906995		2.239	-0.00903953		2.24	-0.00346773		2.25	-0.00123072		2.235	-0.015056		2.251	-0.00141287		2.235	0.0031221		2.235	-0.00113891		2.235	-0.00631132		2.239	0.00111453
2.245	-0.000769085		2.244	0.00174317		2.251	-0.00144749		2.257	-0.00131935		2.244	-0.00140771		2.244	-0.00257018		2.244	0.00771582		2.244	-0.0080295		2.244	-0.00496771		2.254	-0.00124589		2.24	-0.0156078		2.255	-0.00140754		2.24	0.00264322		2.239	-0.00128095		2.24	-0.0067807		2.244	0.00150261
2.249	-0.000832703		2.248	0.00187527		2.255	-0.00149291		2.261	-0.00126213		2.248	-0.00118154		2.248	-0.00212526		2.248	0.0060379		2.248	-0.00721961		2.249	-0.00551313		2.258	-0.00114768		2.244	-0.0144087		2.259	-0.00138755		2.244	0.00250122		2.244	-0.00138724		2.244	-0.00733833		2.248	0.00161256
2.254	-0.000799713		2.252	0.00183438		2.259	-0.00153923		2.265	-0.00123931		2.252	-0.000732762		2.252	-0.00155871		2.252	0.00390862		2.252	-0.00733362		2.253	-0.0053907		2.262	-0.00110855		2.248	-0.0134219		2.264	-0.00137726		2.248	0.00195831		2.248	-0.00208249		2.248	-0.00747435		2.252	0.00123375
2.258	-0.000744213		2.256	0.00204164		2.264	-0.00160334		2.269	-0.00122772		2.256	-0.00128933		2.256	-0.000507107		2.256	0.00127137		2.256	-0.00722865		2.257	-0.00520617		2.267	-0.00111326		2.252	-0.0124755		2.268	-0.00140545		2.252	0.00141574		2.252	-0.00252935		2.252	-0.00786177		2.256	0.00105763
2.262	-0.000741812		2.261	0.00138506		2.268	-0.00160773		2.274	-0.00122068		2.26	-0.00159552		2.261	-0.000299957		2.261	-0.0012913		2.261	-0.00694626		2.261	-0.00399094		2.271	-0.00124573		2.257	-0.0110626		2.272	-0.00141508		2.257	0.000889571		2.256	-0.00341862		2.257	-0.00791177		2.261	0.00110708
2.266	-0.000725987		2.265	0.00101635		2.272	-0.00160328		2.278	-0.00129333		2.265	-0.00113817		2.265	7.00322e-05		2.265	-0.00210579		2.265	-0.00758569		2.266	-0.00336166		2.275	-0.00141994		2.261	-0.00950794		2.277	-0.00142839		2.261	0.000546973		2.261	-0.00349146		2.261	-0.00869954		2.265	0.000752568
2.271	-0.000677399		2.269	0.00119502		2.276	-0.00157758		2.282	-0.00143614		2.269	-0.000996865		2.269	0.000478715		2.269	-0.00396348		2.269	-0.00832474		2.27	-0.00313587		2.279	-0.00147627		2.265	-0.00881884		2.281	-0.00137269		2.265	-0.000337864		2.265	-0.0032436		2.265	-0.00923666		2.269	0.000207506
2.275	-0.00070669		2.273	0.000469353		2.281	-0.00158104		2.287	-0.00148781		2.273	-0.00144844		2.273	0.00110681		2.273	-0.00584999		2.273	-0.00891536		2.274	-0.00360032		2.284	-0.00150362		2.269	-0.00949488		2.285	-0.00136919		2.269	-0.00115585		2.269	-0.00254514		2.269	-0.0091682		2.273	3.40464e-05
2.279	-0.000817634		2.277	0.00085575		2.285	-0.00163309		2.291	-0.00163375		2.277	-0.00161064		2.277	0.000603229		2.277	-0.008		2.277	-0.00967685		2.278	-0.00316655		2.288	-0.00136839		2.274	-0.0097445		2.289	-0.00126464		2.273	-0.0018087		2.273	-0.00233607		2.273	-0.0084213		2.277	7.06141e-05
2.283	-0.00086581		2.282	0.000306448		2.289	-0.00163631		2.295	-0.00181223		2.282	-0.00122138		2.282	0.000245214		2.282	-0.00872888		2.282	-0.0111519		2.283	-0.00210606		2.292	-0.0013342		2.278	-0.00963379		2.294	-0.00111031		2.278	-0.00202005		2.278	-0.00234595		2.278	-0.0081934		2.282	4.72575e-05
2.288	-0.000827371		2.286	-0.00043299		2.293	-0.0015812		2.299	-0.00197398		2.286	-0.00116846		2.286	-0.000110409		2.286	-0.00690658		2.286	-0.0124094		2.287	-0.000879983		2.296	-0.00133955		2.282	-0.00834368		2.298	-0.00105804		2.282	-0.00221062		2.282	-0.00238555		2.282	-0.00743478		2.286	-0.000179197
2.292	-0.000788996		2.29	-0.000246437		2.298	-0.00156909		2.304	-0.0020509		2.29	-0.00135106		2.29	-0.000853394		2.29	-0.00502529		2.29	-0.0116925		2.291	-0.000262421		2.301	-0.00131616		2.286	-0.00851859		2.302	-0.0010544		2.286	-0.00239061		2.286	-0.00284223		2.286	-0.00709289		2.29	-0.000147703
2.296	-0.000814623		2.294	-1.87373e-05		2.302	-0.00152837		2.308	-0.00203923		2.294	-0.0011546		2.294	-0.00142127		2.294	-0.00266118		2.294	-0.0104182		2.295	-0.00198025		2.305	-0.00132088		2.29	-0.00877789		2.306	-0.000958787		2.29	-0.00241369		2.29	-0.0022214		2.29	-0.00658049		2.294	0.000115905
2.3	-0.000783096		2.299	0.000345256		2.306	-0.00148962		2.312	-0.00200981		2.299	-0.000541051		2.299	-0.000905566		2.299	-0.00152888		2.299	-0.0104316		2.3	-0.00176123		2.309	-0.00130269		2.295	-0.00955767		2.311	-0.0010215		2.295	-0.00231109		2.295	-0.00196954		2.295	-0.00581381		2.299	4.37929e-06
2.305	-0.000748976		2.303	0.00097024		2.31	-0.00148712		2.316	-0.00203471		2.303	-5.1396e-05		2.303	9.38147e-05		2.303	-0.00113106		2.303	-0.0116558		2.304	-0.00133871		2.314	-0.00112544		2.299	-0.00981342		2.315	-0.00113152		2.299	-0.00184142		2.299	-0.00170677		2.299	-0.00511337		2.303	-0.000136721
2.309	-0.000753694		2.307	0.00106492		2.315	-0.00149483		2.321	-0.00196806		2.307	-0.000685655		2.307	0.000150809		2.307	-0.00277683		2.307	-0.0108345		2.308	-0.000641805		2.318	-0.000982008		2.303	-0.00925271		2.319	-0.00124204		2.303	-0.0013796		2.303	-0.00249409		2.303	-0.00486811		2.307	-0.000103987
2.313	-0.00077637		2.311	0.00104504		2.319	-0.001486		2.325	-0.00189981		2.311	-0.00115113		2.311	0.000233974		2.311	-0.00161598		2.311	-0.00922817		2.312	-0.000682373		2.322	-0.000969252		2.307	-0.00847501		2.324	-0.00130241		2.307	-0.00069614		2.307	-0.00249389		2.307	-0.00441901		2.311	0.000387735
2.317	-0.000752782		2.316	0.00180002		2.323	-0.00149382		2.329	-0.00189089		2.316	-0.000759628		2.316	0.000376093		2.316	0.000480371		2.316	-0.00772544		2.317	0.000648063		2.326	-0.000896025		2.312	-0.00753616		2.328	-0.00133501		2.312	2.30795e-05		2.312	-0.00239572		2.312	-0.00388764		2.316	0.000377845
2.322	-0.000665999		2.32	0.00188755		2.327	-0.0015097		2.334	-0.00183829		2.32	-0.000622157		2.32	0.000621686		2.32	0.0026383		2.32	-0.00652274		2.321	0.00170257		2.331	-0.00096866		2.316	-0.0062512		2.332	-0.0013486		2.316	0.000241229		2.316	-0.00236043		2.316	-0.00395984		2.32	0.000421067
2.326	-0.000656761		2.324	0.00209012		2.332	-0.00152121		2.338	-0.00165262		2.324	-0.00117839		2.324	-8.0823e-05		2.324	0.00179499		2.324	-0.00552483		2.325	0.00136285		2.335	-0.00099544		2.32	-0.00580106		2.336	-0.00136733		2.32	7.97936e-05		2.32	-0.00231194		2.32	-0.00428652		2.324	0.00057988
2.33	-0.000747812		2.328	0.00251865		2.336	-0.00150946		2.342	-0.00160948		2.328	-0.00164003		2.328	-0.000118357		2.328	-0.000233065		2.328	-0.00637307		2.329	0.00172501		2.339	-0.000984551		2.324	-0.00614939		2.341	-0.00124088		2.324	0.00013401		2.324	-0.00222338		2.324	-0.00430162		2.328	0.000722635
2.334	-0.000814602		2.333	0.00247613		2.34	-0.00150816		2.346	-0.00162357		2.333	-0.00199052		2.333	-4.56749e-05		2.333	-0.00120298		2.333	-0.00813943		2.334	0.00160564		2.343	-0.00100268		2.329	-0.00602078		2.345	-0.00113441		2.329	0.000660873		2.328	-0.00212205		2.329	-0.00464652		2.333	0.000778315
2.339	-0.000871325		2.337	0.00299978		2.344	-0.00156383		2.351	-0.00174626		2.337	-0.00237669		2.337	-0.00091632		2.337	-0.00117138		2.337	-0.00774904		2.338	0.00301627		2.348	-0.00103804		2.333	-0.00499029		2.349	-0.00118323		2.333	0.0011647		2.333	-0.00285214		2.333	-0.00471256		2.337	0.00108796
2.343	-0.000881521		2.341	0.00274988		2.349	-0.00160728		2.355	-0.00179843		2.341	-0.00283879		2.341	-0.00235404		2.341	0.000851009		2.341	-0.00632406		2.342	0.0020803		2.352	-0.00104868		2.337	-0.00409343		2.353	-0.00107848		2.337	0.000953001		2.337	-0.0025972		2.337	-0.00533733		2.341	0.00128975
2.347	-0.000881665		2.345	0.00278955		2.353	-0.00164008		2.359	-0.00170374		2.345	-0.00327918		2.345	-0.00280157		2.345	0.00260841		2.345	-0.00502217		2.346	0.00235004		2.356	-0.00105035		2.341	-0.00390954		2.358	-0.000968623		2.341	0.000502331		2.341	-0.00208841		2.341	-0.00524603		2.345	0.00146799
2.351	-0.000889531		2.35	0.00314397		2.357	-0.00171129		2.363	-0.00165623		2.35	-0.00317093		2.35	-0.00406139		2.35	0.00478009		2.35	-0.00516267		2.351	0.00318436		2.36	-0.0010698		2.346	-0.00427493		2.362	-0.000889026		2.346	-3.1115e-05		2.345	-0.00150611		2.346	-0.00497771		2.35	0.00178149
2.356	-0.000875828		2.354	0.00322078		2.361	-0.00175561		2.368	-0.00155699		2.354	-0.00280834		2.354	-0.00534267		2.354	0.00529926		2.354	-0.00693067		2.355	0.00426169		2.365	-0.00111615		2.35	-0.00512757		2.366	-0.000791418		2.35	-0.000236499		2.35	-0.00159412		2.35	-0.00469291		2.354	0.0013388
2.36	-0.000874427		2.358	0.00294078		2.366	-0.0017515		2.372	-0.00145006		2.358	-0.00289004		2.358	-0.00644298		2.358	0.00422157		2.358	-0.00857772		2.359	0.0046979		2.369	-0.00113353		2.354	-0.00531361		2.37	-0.000793828		2.354	-0.000304374		2.354	-0.00169263		2.354	-0.00473668		2.358	0.00092713
2.364	-0.000908795		2.362	0.00299882		2.37	-0.00170346		2.376	-0.00137426		2.362	-0.00283564		2.362	-0.00654723		2.362	0.00254378		2.362	-0.00997831		2.363	0.00362835		2.373	-0.00108211		2.358	-0.00514829		2.375	-0.000795001		2.358	0.00022806		2.358	-0.0026776		2.358	-0.00526942		2.362	0.000515682
2.368	-0.000943239		2.367	0.00364886		2.374	-0.00174323		2.381	-0.0013752		2.367	-0.00245882		2.367	-0.00567766		2.367	0.00172288		2.367	-0.0104497		2.368	0.00295096		2.377	-0.00113749		2.363	-0.00532332		2.379	-0.000801674		2.363	0.0008595		2.362	-0.00351511		2.363	-0.00511774		2.367	-9.27657e-05
2.373	-0.000931092		2.371	0.00324646		2.378	-0.00177715		2.385	-0.00126768		2.371	-0.00200083		2.371	-0.00493822		2.371	0.00187197		2.371	-0.00927926		2.372	0.00252892		2.382	-0.00114736		2.367	-0.00554507		2.383	-0.000831804		2.367	0.00056032		2.367	-0.00336576		2.367	-0.00497657		2.371	-0.000301596
2.377	-0.000908895		2.375	0.00337193		2.383	-0.00178154		2.389	-0.00121522		2.375	-0.00171332		2.375	-0.00393797		2.375	0.00159173		2.375	-0.00924346		2.376	0.00300854		2.386	-0.00110334		2.371	-0.00609968		2.388	-0.000837065		2.371	0.000455435		2.371	-0.00289975		2.371	-0.00454804		2.375	-0.000871421
2.381	-0.000851264		2.379	0.00314969		2.387	-0.00168946		2.393	-0.00109158		2.379	-0.00132349		2.379	-0.00286336		2.379	0.000307612		2.379	-0.0093525		2.38	0.003054		2.39	-0.00115508		2.375	-0.00624532		2.392	-0.000902478		2.375	0.000625381		2.375	-0.00221004		2.375	-0.004464		2.379	-0.00130243
2.385	-0.000853405		2.384	0.00339626		2.391	-0.00165991		2.398	-0.00105728		2.383	-0.000854322		2.384	-0.00172594		2.384	-0.000998241		2.384	-0.00919542		2.384	0.00319149		2.395	-0.00121428		2.38	-0.0062898		2.396	-0.000889227		2.38	0.000885763		2.379	-0.0021965		2.38	-0.00391238		2.384	-0.00133177
2.39	-0.000866372		2.388	0.00357023		2.396	-0.0016297		2.402	-0.00106844		2.388	-0.000277647		2.388	-0.00166206		2.388	-0.00137229		2.388	-0.00910035		2.389	0.00221145		2.399	-0.00122006		2.384	-0.00633118		2.4	-0.0009337		2.384	0.00129777		2.384	-0.00219788		2.384	-0.00377548		2.388	-0.0014388
2.394	-0.00087928		2.392	0.00339903		2.4	-0.00160062		2.406	-0.00106822		2.392	4.69446e-05		2.392	-0.000207685		2.392	-0.00186654		2.392	-0.00851593		2.393	0.00172574		2.403	-0.00118887		2.388	-0.00598257		2.405	-0.000973714		2.388	0.0012581		2.388	-0.00225358		2.388	-0.00349006		2.392	-0.00144212
2.398	-0.000884278		2.396	0.00338434		2.404	-0.00161564		2.41	-0.00105491		2.396	0.000155516		2.396	0.00118181		2.396	-0.00363315		2.396	-0.00654986		2.397	0.00247819		2.407	-0.00114268		2.392	-0.00539987		2.409	-0.00110868		2.392	0.00096686		2.392	-0.00230007		2.392	-0.00348425		2.396	-0.00135053
2.402	-0.000902873		2.4	0.00380862		2.408	-0.00158671		2.415	-0.00106052		2.4	0.00025833		2.4	0.0021255		2.4	-0.00463855		2.4	-0.00502799		2.401	0.00248277		2.412	-0.00126818		2.397	-0.00609712		2.413	-0.00111309		2.396	0.000729158		2.396	-0.00212185		2.396	-0.00333313		2.4	-0.00121117
2.407	-0.000875176		2.405	0.00384829		2.413	-0.00160526		2.419	-0.0010592		2.405	0.000255556		2.405	0.00122095		2.405	-0.00496765		2.405	-0.00342692		2.406	0.00362116		2.416	-0.00123666		2.401	-0.00702192		2.417	-0.00119266		2.401	5.63574e-05		2.401	-0.00132937		2.401	-0.00284186		2.405	-0.00150583
2.411	-0.000810979		2.409	0.00396966		2.417	-0.00156411		2.423	-0.00104744		2.409	0.000390382		2.409	0.000216405		2.409	-0.00340285		2.409	-0.002824		2.41	0.00436993		2.42	-0.00121665		2.405	-0.0073493		2.422	-0.00125234		2.405	-0.000193724		2.405	-0.000696285		2.405	-0.00267016		2.409	-0.00167479
2.415	-0.000756746		2.413	0.00410459		2.421	-0.00154342		2.428	-0.00103416		2.413	0.000502366		2.413	-0.000828847		2.413	-0.00165015		2.413	-0.00221113		2.414	0.00452598		2.424	-0.00122197		2.409	-0.00750188		2.426	-0.0012438		2.409	-0.000130432		2.409	-0.000724235		2.409	-0.00257348		2.413	-0.00204705
2.419	-0.000711707		2.417	0.0034549		2.425	-0.00154402		2.432	-0.00102993		2.417	0.000566886		2.417	-0.00149781		2.417	-0.000959538		2.417	-0.00152158		2.418	0.00412432		2.429	-0.00131346		2.413	-0.00797539		2.43	-0.0012117		2.413	-0.000800713		2.413	-0.000621285		2.413	-0.00296775		2.417	-0.0021136
2.424	-0.000709667		2.422	0.00264749		2.43	-0.0015505		2.436	-0.0010117		2.422	0.00020719		2.422	-0.00157754		2.422	0.000543593		2.422	-0.00157939		2.423	0.00337631		2.433	-0.00137015		2.418	-0.0088671		2.435	-0.00119915		2.418	-0.00112834		2.418	-0.000914436		2.418	-0.00304824		2.422	-0.00252107
2.428	-0.000705684		2.426	0.00178561		2.434	-0.00156913		2.44	-0.00092263		2.426	-0.000369227		2.426	-0.00121923		2.426	0.00158926		2.426	-0.00218991		2.427	0.00321578		2.437	-0.00144338		2.422	-0.00932937		2.439	-0.0012539		2.422	-0.000960654		2.422	-0.00158343		2.422	-0.00304109		2.426	-0.00323347
2.432	-0.000691791		2.43	0.000955687		2.438	-0.00153778		2.445	-0.000941974		2.43	-0.00102978		2.43	-0.00133929		2.43	0.00132158		2.43	-0.00360173		2.431	0.00345138		2.441	-0.00148009		2.426	-0.00986724		2.443	-0.00132635		2.426	-0.00126438		2.426	-0.00153035		2.426	-0.00350017		2.43	-0.00388024
2.436	-0.000706079		2.434	0.000584661		2.442	-0.00152708		2.449	-0.000952435		2.434	-0.00141144		2.434	-0.0022785		2.434	0.00130109		2.434	-0.00509054		2.435	0.0034919		2.446	-0.00157779		2.43	-0.0108173		2.447	-0.00125891		2.43	-0.001334		2.43	-0.00149009		2.43	-0.00415778		2.434	-0.00391886
2.441	-0.000706235		2.439	0.000149417		2.447	-0.00161303		2.453	-0.000968441		2.439	-0.00150684		2.439	-0.00315147		2.439	0.00149078		2.439	-0.0060862		2.44	0.00343454		2.45	-0.00174739		2.435	-0.0109703		2.452	-0.00118814		2.435	-0.0015051		2.435	-0.00198281		2.435	-0.00438607		2.439	-0.00344788
2.445	-0.000700927		2.443	-6.45017e-05		2.451	-0.00171173		2.457	-0.0010805		2.443	-0.00161534		2.443	-0.0030408		2.443	0.00234478		2.443	-0.00610924		2.444	0.00345181		2.454	-0.00164524		2.439	-0.00981007		2.456	-0.00125509		2.439	-0.00151799		2.439	-0.00238761		2.439	-0.00434567		2.443	-0.00326344
2.449	-0.000729404		2.447	-0.000259889		2.455	-0.0017079		2.462	-0.00118843		2.447	-0.00212388		2.447	-0.00125072		2.447	0.00399578		2.447	-0.00597727		2.448	0.00267312		2.459	-0.00162167		2.443	-0.0103285		2.46	-0.00119737		2.443	-0.000867095		2.443	-0.00276248		2.443	-0.00440204		2.447	-0.00254833
2.453	-0.00072487		2.451	-0.00106135		2.459	-0.001784		2.466	-0.00122925		2.451	-0.00237915		2.451	-0.000458911		2.451	0.0040594		2.451	-0.00570937		2.452	0.00249495		2.463	-0.00161412		2.447	-0.0106736		2.464	-0.00116117		2.447	-0.000404657		2.447	-0.00295709		2.447	-0.00443587		2.451	-0.00216781
2.458	-0.000737719		2.456	-0.00160959		2.464	-0.00190851		2.47	-0.00133442		2.456	-0.00282791		2.456	0.000599896		2.456	0.00218987		2.456	-0.00555542		2.457	0.00148223		2.467	-0.00161439		2.452	-0.00995777		2.469	-0.00118378		2.452	0.000210344		2.451	-0.00294401		2.452	-0.00426599		2.456	-0.00170556
2.462	-0.000752682		2.46	-0.00106607		2.468	-0.00202484		2.475	-0.00138813		2.46	-0.00277456		2.46	8.71566e-05		2.46	0.00143746		2.46	-0.00561933		2.461	0.000317439		2.471	-0.00149545		2.456	-0.00889312		2.473	-0.0011739		2.456	0.000909737		2.456	-0.00317056		2.456	-0.0039743		2.46	-0.00105958
2.466	-0.000773547		2.464	4.97603e-05		2.472	-0.00207215		2.479	-0.00137661		2.464	-0.00242959		2.464	-0.00171137		2.464	0.000956492		2.464	-0.00557296		2.465	-0.000231246		2.476	-0.00142255		2.46	-0.00848498		2.477	-0.00111133		2.46	0.00127073		2.46	-0.00356047		2.46	-0.00448483		2.464	-0.00106508
2.47	-0.000780151		2.468	0.00116752		2.476	-0.00212967		2.483	-0.00139236		2.468	-0.00198462		2.468	-0.00259313		2.468	-0.000861659		2.468	-0.00503732		2.469	-0.000358295		2.48	-0.00143851		2.464	-0.00793981		2.481	-0.00106693		2.464	0.00133029		2.464	-0.00313982		2.464	-0.00488512		2.468	-0.00114894
2.475	-0.000791683		2.473	0.000743254		2.481	-0.00224611		2.487	-0.00137517		2.473	-0.0016937		2.473	-0.0021813		2.473	-0.0024214		2.473	-0.00382673		2.474	-0.00133836		2.484	-0.00156148		2.469	-0.00802664		2.486	-0.000987743		2.469	0.00127827		2.468	-0.00317408		2.469	-0.00501929		2.473	-0.000810478
2.479	-0.000818169		2.477	0.000270046		2.485	-0.00223656		2.492	-0.00135904		2.477	-0.0014422		2.477	-0.00116154		2.477	-0.00383636		2.477	-0.0028802		2.478	-0.00282988		2.488	-0.00161945		2.473	-0.00818611		2.49	-0.001025		2.473	0.00195445		2.473	-0.00304065		2.473	-0.00522475		2.477	-0.0010232
2.483	-0.000800587		2.481	0.000180399		2.489	-0.00215824		2.496	-0.00132149		2.481	-0.00156903		2.481	-0.000308456		2.481	-0.00370773		2.481	-0.00249548		2.482	-0.00363708		2.493	-0.00157087		2.477	-0.0083385		2.494	-0.000981255		2.477	0.00230559		2.477	-0.00294802		2.477	-0.00586419		2.481	-0.000997439
2.487	-0.000761714		2.485	-0.00024444		2.493	-0.00212417		2.5	-0.00120586		2.485	-0.00185062		2.485	-0.002099		2.485	-0.00483384		2.485	-0.00314713		2.486	-0.00433434		2.497	-0.00162958		2.481	-0.00793446		2.499	-0.000913029		2.481	0.00247958		2.481	-0.00324009		2.481	-0.00631598		2.485	-0.00111078
2.492	-0.000724637		2.49	-7.20065e-05		2.498	-0.0021246		2.504	-0.00113233		2.49	-0.00188523		2.49	-0.00283564		2.49	-0.00673835		2.49	-0.00461749		2.491	-0.00491915		2.501	-0.00173203		2.486	-0.0065997		2.503	-0.000933858		2.486	0.00210021		2.485	-0.00336543		2.486	-0.00689633		2.49	-0.00118924
2.496	-0.0007157		2.494	0.000527004		2.502	-0.00208247		2.509	-0.0010831		2.494	-0.00167508		2.494	-0.00261485		2.494	-0.00856948		2.494	-0.00604852		2.495	-0.00640099		2.505	-0.00176315		2.49	-0.00563256		2.507	-0.000950064		2.49	0.00144449		2.49	-0.00384532		2.49	-0.00761571		2.494	-0.00144066
2.5	-0.000719204		2.498	0.000997062		2.506	-0.00204073		2.513	-0.00103255		2.498	-0.00173827		2.498	-0.00230843		2.498	-0.00907167		2.498	-0.0069085		2.499	-0.00673955		2.51	-0.00176391		2.494	-0.00631744		2.511	-0.00099714		2.494	0.00132907		2.494	-0.00461618		2.494	-0.00784713		2.498	-0.00214572
2.504	-0.00077358		2.502	0.00108388		2.51	-0.00199288		2.517	-0.00111227		2.502	-0.0016604		2.502	-0.00109236		2.502	-0.0108677		2.502	-0.00738719		2.503	-0.00661595		2.514	-0.00175947		2.498	-0.00796741		2.516	-0.00102984		2.498	0.0013074		2.498	-0.00472747		2.498	-0.00759504		2.502	-0.00209064
2.509	-0.000827346		2.507	0.000865342		2.515	-0.00204858		2.522	-0.00125295		2.506	-0.00161611		2.507	-0.000288242		2.507	-0.0122996		2.507	-0.00889284		2.508	-0.00683286		2.518	-0.00175216		2.503	-0.00936264		2.52	-0.00112892		2.503	0.00128808		2.502	-0.00479336		2.502	-0.00701167		2.507	-0.00150615
2.513	-0.00084293		2.511	0.000152629		2.519	-0.00205687		2.526	-0.00136325		2.511	-0.00156821		2.511	-0.000107231		2.511	-0.0108778		2.511	-0.010648		2.512	-0.00717919		2.523	-0.00178835		2.507	-0.0105662		2.524	-0.00110562		2.507	0.00148016		2.507	-0.00570554		2.507	-0.00665027		2.511	-0.000656071
2.517	-0.00084444		2.515	0.00115479		2.523	-0.00194545		2.53	-0.00144585		2.515	-0.00157234		2.515	-0.000665072		2.515	-0.00909163		2.515	-0.0109991		2.516	-0.00632209		2.527	-0.00164124		2.511	-0.0110925		2.528	-0.00106039		2.511	0.00125177		2.511	-0.00633086		2.511	-0.00674912		2.515	-0.000209396
2.521	-0.000883649		2.519	0.00163713		2.527	-0.00189827		2.534	-0.00154562		2.519	-0.00149273		2.519	-0.00184231		2.519	-0.00704509		2.519	-0.0108793		2.52	-0.00563897		2.531	-0.00148224		2.515	-0.0104328		2.533	-0.00105142		2.515	0.000841253		2.515	-0.00705821		2.515	-0.00586726		2.519	-0.000317746
2.526	-0.000947388		2.523	0.00137321		2.532	-0.0018937		2.539	-0.00162944		2.523	-0.00134119		2.523	-0.00220014		2.523	-0.00495743		2.523	-0.0106906		2.525	-0.00566541		2.535	-0.00139173		2.52	-0.0108596		2.537	-0.0011354		2.519	0.000710967		2.519	-0.00753097		2.519	-0.00514944		2.523	-0.00081509
2.53	-0.00103155		2.528	0.00207687		2.536	-0.00183149		2.543	-0.00162455		2.528	-0.000805863		2.528	-0.00211763		2.528	-0.00298116		2.528	-0.00945265		2.529	-0.0057091		2.54	-0.00133887		2.524	-0.0123713		2.541	-0.0011372		2.524	0.000317747		2.524	-0.00771499		2.524	-0.00464894		2.528	-0.000598442
2.534	-0.00111441		2.532	0.00221021		2.54	-0.00183524		2.547	-0.0016373		2.532	-0.000463957		2.532	-0.00255922		2.532	-0.00134256		2.532	-0.00765427		2.533	-0.00510185		2.544	-0.00123918		2.528	-0.013405		2.545	-0.00112452		2.528	0.000311063		2.528	-0.00792486		2.528	-0.00412427		2.532	-0.000932342
2.538	-0.0011327		2.536	0.00172801		2.544	-0.0017515		2.551	-0.0016678		2.536	-0.000307575		2.536	-0.00292247		2.536	0.000914873		2.536	-0.00660255		2.537	-0.00433441		2.548	-0.0012536		2.532	-0.0148673		2.55	-0.00113202		2.532	0.000841548		2.532	-0.00803732		2.532	-0.00390846		2.536	-0.000336211
2.543	-0.00110094		2.54	0.00127809		2.549	-0.00166796		2.556	-0.00171816		2.54	-6.71536e-05		2.54	-0.00290107		2.54	0.0031122		2.54	-0.00718406		2.542	-0.00310694		2.552	-0.00125282		2.536	-0.0152216		2.554	-0.00109829		2.536	0.000806404		2.536	-0.00793423		2.536	-0.00387589		2.54	0.000380992
2.547	-0.00106089		2.545	0.000910123		2.553	-0.00158529		2.56	-0.0017012		2.545	-0.000246672		2.545	-0.00408977		2.545	0.00514566		2.545	-0.00744242		2.546	-0.00202203		2.557	-0.00124959		2.541	-0.0146597		2.558	-0.00106676		2.541	0.000587702		2.541	-0.00818369		2.541	-0.00393933		2.545	0.000284132
2.551	-0.00110745		2.549	0.000708807		2.557	-0.00152767		2.564	-0.00163778		2.549	-0.000359938		2.549	-0.00437986		2.549	0.00684305		2.549	-0.00668285		2.55	-0.000546635		2.561	-0.00115846		2.545	-0.0137126		2.563	-0.00101072		2.545	-0.000230274		2.545	-0.00735384		2.545	-0.00420162		2.549	2.62813e-05
2.555	-0.00118731		2.553	0.00150616		2.561	-0.00146548		2.569	-0.00159718		2.553	-0.000272299		2.553	-0.00561277		2.553	0.00613739		2.553	-0.00490351		2.554	0.000277806		2.565	-0.00118468		2.549	-0.0127756		2.567	-0.0010277		2.549	-0.00088922		2.549	-0.0065364		2.549	-0.00450204		2.553	-0.000103187
2.56	-0.00118452		2.557	0.00165184		2.566	-0.00151035		2.573	-0.00164274		2.557	-0.000109421		2.557	-0.00551979		2.557	0.00599322		2.557	-0.00439243		2.559	0.000993015		2.569	-0.00135959		2.553	-0.0114636		2.571	-0.00103699		2.553	-0.000683292		2.553	-0.00592105		2.553	-0.00460959		2.557	-0.000904688
2.564	-0.00111169		2.562	0.00132275		2.57	-0.00150769		2.577	-0.00155505		2.562	-0.000134404		2.562	-0.0052809		2.562	0.00567063		2.562	-0.00424249		2.563	0.0015858		2.574	-0.00148694		2.558	-0.0114181		2.575	-0.000982284		2.558	-0.000394474		2.558	-0.00580158		2.558	-0.00456442		2.562	-0.000573751
2.568	-0.00104051		2.566	0.00105649		2.574	-0.00149973		2.581	-0.0014985		2.566	-0.000118984		2.566	-0.00561631		2.566	0.00537591		2.566	-0.00456918		2.567	0.00209814		2.578	-0.0016765		2.562	-0.011187		2.58	-0.000968722		2.562	-5.93992e-05		2.562	-0.00537905		2.562	-0.00459677		2.566	-0.000707839
2.572	-0.000950975		2.57	2.04573e-05		2.579	-0.00146989		2.586	-0.00151305		2.57	-0.000166138		2.57	-0.00441489		2.57	0.00470267		2.57	-0.00548932		2.571	0.00314862		2.582	-0.0017798		2.566	-0.0110189		2.584	-0.0010897		2.566	0.000400998		2.566	-0.00441424		2.566	-0.00546195		2.57	-0.000905306
2.577	-0.000890622		2.574	0.000292523		2.583	-0.0014955		2.59	-0.00153099		2.574	-0.00013346		2.574	-0.00371139		2.574	0.0040496		2.574	-0.00566026		2.576	0.00423353		2.586	-0.00189016		2.57	-0.0112991		2.588	-0.00110932		2.57	0.000727387		2.57	-0.0040324		2.57	-0.0060325		2.574	-0.000443098
2.581	-0.000880779		2.579	0.00114037		2.587	-0.00150778		2.594	-0.00147014		2.579	-0.000225241		2.579	-0.00387521		2.579	0.00395287		2.579	-0.00488849		2.58	0.00482672		2.591	-0.00205306		2.575	-0.0109036		2.592	-0.00107304		2.575	0.000762059		2.574	-0.00353995		2.575	-0.00612968		2.579	-0.000343525
2.585	-0.000900359		2.583	0.00208821		2.591	-0.00152845		2.598	-0.00140068		2.583	-0.000486798		2.583	-0.00396362		2.583	0.00280295		2.583	-0.0034938		2.584	0.00527177		2.595	-0.00224566		2.579	-0.0104721		2.597	-0.00107049		2.579	0.000880724		2.579	-0.00283849		2.579	-0.00642041		2.583	-0.000274208
2.589	-0.000845434		2.587	0.0011812		2.596	-0.0015397		2.603	-0.00141911		2.587	-0.000491598		2.587	-0.00362535		2.587	0.0023486		2.587	-0.00224341		2.588	0.00514683		2.599	-0.00225672		2.583	-0.0110092		2.601	-0.00105864		2.583	0.000825079		2.583	-0.00309536		2.583	-0.00685806		2.587	-0.000633467
2.594	-0.000782436		2.591	0.00149187		2.6	-0.00149894		2.607	-0.00141513		2.591	-0.000442161		2.591	-0.00290484		2.591	0.000808686		2.591	-0.00174865		2.593	0.00489275		2.604	-0.00232643		2.587	-0.0123759		2.605	-0.00107468		2.587	0.000961731		2.587	-0.00396477		2.587	-0.00749431		2.591	-0.000941752
2.598	-0.000753988		2.596	0.00124281		2.604	-0.00146921		2.611	-0.0013371		2.596	-0.000435861		2.596	-0.00208064		2.596	0.00048859		2.596	-0.00212788		2.597	0.00476865		2.608	-0.00229285		2.592	-0.0141409		2.61	-0.00118232		2.592	0.00114947		2.591	-0.00462073		2.592	-0.00743467		2.596	-0.00151008
2.602	-0.000755788		2.6	0.000800671		2.608	-0.00149133		2.616	-0.00124427		2.6	-0.000379324		2.6	-0.00250711		2.6	-0.000232169		2.6	-0.00207064		2.601	0.00427799		2.612	-0.00221223		2.596	-0.0157922		2.614	-0.00130617		2.596	0.00153594		2.596	-0.00488576		2.596	-0.0068785		2.6	-0.00156893
2.606	-0.000844506		2.604	0.0015345		2.613	-0.00159922		2.62	-0.00123032		2.604	-0.000370527		2.604	-0.00155341		2.604	0.000147814		2.604	-0.00223087		2.605	0.00345508		2.616	-0.00205594		2.6	-0.0165203		2.618	-0.00134884		2.6	0.00124593		2.6	-0.00427914		2.6	-0.0070108		2.604	-0.00216893
2.611	-0.000899158		2.608	0.00268782		2.617	-0.00160462		2.624	-0.00122785		2.608	-0.000438526		2.608	-0.00185492		2.608	0.000383755		2.608	-0.00279667		2.609	0.00352709		2.621	-0.00190165		2.604	-0.0159191		2.622	-0.00130025		2.604	0.000728897		2.604	-0.00397958		2.604	-0.00741916		2.608	-0.00212128
2.615	-0.000952526		2.613	0.00313458		2.621	-0.00160647		2.628	-0.00122095		2.613	-0.000385394		2.613	-0.00204754		2.613	0.00186813		2.613	-0.00310234		2.614	0.00344022		2.625	-0.0018175		2.609	-0.0150857		2.627	-0.00129063		2.609	3.93069e-05		2.608	-0.00411534		2.609	-0.00654421		2.613	-0.00255834
2.619	-0.0010157		2.617	0.00283775		2.625	-0.00157213		2.633	-0.00126845		2.617	-0.000460778		2.617	-0.00250444		2.617	0.00232042		2.617	-0.00329437		2.618	0.00331264		2.629	-0.00171767		2.613	-0.0147378		2.631	-0.00132602		2.613	-0.000322534		2.613	-0.00371911		2.613	-0.0059773		2.617	-0.00248772
2.623	-0.00104101		2.621	0.00281245		2.63	-0.00158867		2.637	-0.00136441		2.621	-0.000416908		2.621	-0.00212726		2.621	0.00234118		2.621	-0.00364672		2.622	0.0034359		2.633	-0.00156362		2.617	-0.0143895		2.635	-0.00141635		2.617	-0.00097855		2.617	-0.00398396		2.617	-0.00638249		2.621	-0.0026764
2.628	-0.00108774		2.625	0.00295704		2.634	-0.00165837		2.641	-0.00142619		2.625	-0.000190588		2.625	-0.00224839		2.625	0.00375001		2.625	-0.00367733		2.626	0.00355273		2.638	-0.0014093		2.621	-0.0133334		2.639	-0.00149069		2.621	-0.00123961		2.621	-0.00420359		2.621	-0.00663947		2.625	-0.00325193
2.632	-0.00114282		2.63	0.00378829		2.638	-0.00166588		2.645	-0.00133909		2.629	-0.000391639		2.63	-0.000201393		2.629	0.00391145		2.63	-0.00437745		2.631	0.0040784		2.642	-0.00138205		2.626	-0.0119362		2.644	-0.0015601		2.625	-0.00131293		2.625	-0.00333512		2.625	-0.00654008		2.63	-0.00261341
2.636	-0.0011433		2.634	0.0027924		2.642	-0.00168244		2.65	-0.00130401		2.634	-0.000435684		2.634	-0.000138278		2.634	0.00605867		2.634	-0.006165		2.635	0.00420264		2.646	-0.00137426		2.63	-0.010301		2.648	-0.0016652		2.63	-0.00133666		2.63	-0.00276417		2.63	-0.00567582		2.634	-0.00202711
2.64	-0.00113019		2.638	0.00245146		2.647	-0.00170133		2.654	-0.00131227		2.638	-0.00041712		2.638	-0.000325858		2.638	0.00745941		2.638	-0.00806751		2.639	0.00333368		2.65	-0.00140428		2.634	-0.00913799		2.652	-0.00162299		2.634	-0.00144493		2.634	-0.00307783		2.634	-0.0053032		2.638	-0.00165267
2.645	-0.00107679		2.642	0.00215902		2.651	-0.00164216		2.658	-0.00131229		2.642	-0.000541909		2.642	-9.45116e-05		2.642	0.00702105		2.642	-0.00962338		2.643	0.00263895		2.655	-0.00148189		2.638	-0.00908132		2.656	-0.00153729		2.638	-0.00145361		2.638	-0.0036431		2.638	-0.00531512		2.642	-0.00102248
2.649	-0.000993259		2.646	0.00232666		2.655	-0.00156445		2.663	-0.00131088		2.646	-0.000598325		2.646	-1.94388e-05		2.646	0.00648534		2.646	-0.0107312		2.648	0.00244553		2.659	-0.00155748		2.643	-0.00876997		2.661	-0.00153166		2.642	-0.00156682		2.642	-0.00390194		2.642	-0.00570689		2.646	-0.000786574
2.653	-0.000959928		2.651	0.00223233		2.659	-0.00156056		2.667	-0.00135372		2.651	-0.000614625		2.651	0.000913167		2.651	0.00615321		2.651	-0.0111917		2.652	0.00175136		2.663	-0.00169656		2.647	-0.00830317		2.665	-0.0014799		2.647	-0.00115549		2.647	-0.00460982		2.647	-0.00522876		2.651	-0.00035212
2.657	-0.000940781		2.655	0.00176242		2.664	-0.00163804		2.671	-0.00137884		2.655	-0.000903581		2.655	0.00130791		2.655	0.00616988		2.655	-0.0114997		2.656	0.00177169		2.668	-0.00182036		2.651	-0.00774352		2.669	-0.00143005		2.651	-0.000725207		2.651	-0.0046461		2.651	-0.00592585		2.655	0.000233828
2.662	-0.000946268		2.659	0.00181875		2.668	-0.00176383		2.675	-0.00137463		2.659	-0.00127084		2.659	0.00178066		2.659	0.00608437		2.659	-0.0113199		2.66	0.00185381		2.672	-0.00192263		2.655	-0.00708757		2.674	-0.0014082		2.655	-0.000298603		2.655	-0.00477272		2.655	-0.00656018		2.659	0.00019561
2.666	-0.000945968		2.663	0.00176667		2.672	-0.00177567		2.68	-0.00130944		2.663	-0.00154456		2.663	0.00145428		2.663	0.00613828		2.663	-0.0112757		2.665	0.0013411		2.676	-0.00203676		2.659	-0.00772432		2.678	-0.00138205		2.659	0.000246382		2.659	-0.0048711		2.659	-0.0063477		2.663	-0.000229672
2.67	-0.000968062		2.668	0.00179748		2.676	-0.00172349		2.684	-0.00121657		2.668	-0.00158346		2.668	0.00118941		2.668	0.00652584		2.668	-0.0113615		2.669	-0.000248775		2.68	-0.00206445		2.664	-0.00824318		2.682	-0.0014614		2.664	0.000553193		2.664	-0.00465838		2.664	-0.00620988		2.668	-0.000442011
2.674	-0.000950511		2.672	0.00184923		2.681	-0.00185029		2.688	-0.00126883		2.672	-0.00172746		2.672	0.000899366		2.672	0.00652478		2.672	-0.0104537		2.673	-0.00168692		2.685	-0.00213069		2.668	-0.00858794		2.686	-0.00146577		2.668	0.00112963		2.668	-0.00467932		2.668	-0.00643684		2.672	-0.000616872
2.679	-0.000932888		2.676	0.00239825		2.685	-0.00185434		2.692	-0.00137655		2.676	-0.00203738		2.676	0.00121892		2.676	0.00656661		2.676	-0.00927778		2.677	-0.00225091		2.689	-0.00203333		2.672	-0.00958378		2.691	-0.00143951		2.672	0.00179634		2.672	-0.00505795		2.672	-0.0070545		2.676	-0.000382141
2.683	-0.000986397		2.68	0.00285043		2.689	-0.00183674		2.697	-0.00142595		2.68	-0.00248112		2.68	0.00194213		2.68	0.00680434		2.68	-0.00951828		2.682	-0.00126356		2.693	-0.00189171		2.676	-0.00932449		2.695	-0.00149096		2.676	0.00221834		2.676	-0.00403635		2.676	-0.00761298		2.68	-3.3455e-05
2.687	-0.00103426		2.685	0.00363381		2.693	-0.00182146		2.701	-0.00152915		2.685	-0.00285312		2.685	0.00237685		2.685	0.00818871		2.685	-0.00901929		2.686	-0.000248273		2.697	-0.00176574		2.681	-0.00870591		2.699	-0.00149698		2.681	0.00197223		2.681	-0.00354413		2.681	-0.00746405		2.685	-0.000127588
2.691	-0.00112063		2.689	0.00312647		2.698	-0.00187331		2.705	-0.0016675		2.689	-0.00313946		2.689	0.00085891		2.689	0.0073371		2.689	-0.0080059		2.69	0.00092048		2.702	-0.00168342		2.685	-0.00960072		2.703	-0.0014889		2.685	0.00248402		2.685	-0.00313265		2.685	-0.00696969		2.689	0.000282205
2.696	-0.00119449		2.693	0.00296489		2.702	-0.00187589		2.71	-0.00174071		2.693	-0.00343606		2.693	0.000946783		2.693	0.00544635		2.693	-0.0075289		2.694	0.00148525		2.706	-0.00153161		2.689	-0.0113601		2.708	-0.00147449		2.689	0.00260134		2.689	-0.00261423		2.689	-0.00716827		2.693	0.000152889
2.7	-0.00119399		2.697	0.00328892		2.706	-0.00178255		2.714	-0.00182501		2.697	-0.00370606		2.697	0.00114223		2.697	0.00363557		2.697	-0.00720102		2.699	0.00109195		2.71	-0.00140528		2.693	-0.012378		2.712	-0.00153366		2.693	0.00242716		2.693	-0.00286613		2.693	-0.00696158		2.697	0.000137382
2.704	-0.00121567		2.702	0.00326003		2.71	-0.00175391		2.718	-0.00185785		2.702	-0.00354876		2.702	-5.44008e-05		2.702	0.00175302		2.702	-0.00713093		2.703	-5.69646e-05		2.714	-0.00132567		2.698	-0.0119586		2.716	-0.00165154		2.698	0.00242592		2.697	-0.00311988		2.698	-0.00678253		2.702	-8.93998e-05
2.708	-0.00121656		2.706	0.00237875		2.715	-0.00173115		2.722	-0.00188192		2.706	-0.00351786		2.706	-0.00107738		2.706	0.000168239		2.706	-0.00710825		2.707	0.000635347		2.719	-0.00133622		2.702	-0.0109492		2.721	-0.00166311		2.702	0.00239496		2.702	-0.00283892		2.702	-0.00701686		2.706	0.000556888
2.713	-0.00118479		2.71	0.00181522		2.719	-0.00173089		2.727	-0.00198017		2.71	-0.00361565		2.71	-0.00227816		2.71	-0.0017142		2.71	-0.00785544		2.711	0.00203288		2.723	-0.0012988		2.706	-0.0113886		2.725	-0.0015837		2.706	0.00246894		2.706	-0.00356631		2.706	-0.00717652		2.71	0.000645536
2.717	-0.00120303		2.714	0.00219341		2.723	-0.00171702		2.731	-0.00202385		2.714	-0.00347514		2.714	-0.00369043		2.714	-0.002514		2.714	-0.0101015		2.716	0.00360524		2.727	-0.00125092		2.71	-0.0124008		2.729	-0.00151522		2.71	0.00240412		2.71	-0.00350678		2.71	-0.00711198		2.714	0.000474352
2.721	-0.00118		2.719	0.00264975		2.727	-0.00180892		2.735	-0.00204472		2.719	-0.00334255		2.719	-0.00421311		2.719	-0.00265755		2.719	-0.0105573		2.72	0.00370289		2.731	-0.00129429		2.715	-0.0130993		2.733	-0.0014127		2.715	0.00243495		2.714	-0.00342959		2.715	-0.00724162		2.719	-0.000240255
2.725	-0.00118591		2.723	0.00267162		2.732	-0.00192655		2.739	-0.00207584		2.723	-0.00298883		2.723	-0.00437537		2.723	-0.00313579		2.723	-0.00966765		2.724	0.00227838		2.736	-0.00131101		2.719	-0.0139525		2.738	-0.00138053		2.719	0.0025529		2.719	-0.00381708		2.719	-0.00671485		2.723	-0.000525809
2.73	-0.00117689		2.727	0.0027689		2.736	-0.00199999		2.744	-0.00198271		2.727	-0.00276345		2.727	-0.00426396		2.727	-0.00376821		2.727	-0.00970035		2.728	0.00183329		2.74	-0.0013149		2.723	-0.0144541		2.742	-0.0014266		2.723	0.00293218		2.723	-0.00402585		2.723	-0.00733645		2.727	-0.000283519
2.734	-0.00109976		2.731	0.0026469		2.74	-0.00202989		2.748	-0.00196268		2.731	-0.00286051		2.731	-0.00264501		2.731	-0.00319267		2.731	-0.0100209		2.733	0.0014835		2.744	-0.00134932		2.727	-0.0144911		2.746	-0.00142649		2.727	0.00298243		2.727	-0.00396732		2.727	-0.00732839		2.731	-0.000357857
2.738	-0.00103356		2.736	0.0020074		2.745	-0.0020553		2.752	-0.00191327		2.736	-0.00283786		2.736	-0.00285246		2.736	-0.00161504		2.736	-0.0092931		2.737	0.0013996		2.749	-0.00143436		2.732	-0.014361		2.75	-0.00147334		2.732	0.00306532		2.731	-0.00374986		2.732	-0.00720624		2.736	-0.000286947
2.742	-0.00100714		2.74	0.00142088		2.749	-0.0020593		2.757	-0.00178596		2.74	-0.00257469		2.74	-0.00306596		2.74	2.64163e-05		2.74	-0.00909825		2.741	0.00211108		2.753	-0.00143397		2.736	-0.0152517		2.755	-0.00148411		2.736	0.0032776		2.736	-0.00340682		2.736	-0.00668501		2.74	-0.000969181
2.747	-0.000974372		2.744	0.000834115		2.753	-0.00196071		2.761	-0.00179127		2.744	-0.00262403		2.744	-0.00159339		2.744	0.0013788		2.744	-0.00934955		2.745	0.00292864		2.757	-0.00138685		2.74	-0.0159048		2.759	-0.00140837		2.74	0.00319337		2.74	-0.00330999		2.74	-0.00598678		2.744	-0.000738445
2.751	-0.00094537		2.748	0.000744015		2.757	-0.0019742		2.765	-0.00186542		2.748	-0.00268582		2.748	-0.000423123		2.748	0.00202506		2.748	-0.00976354		2.75	0.00299502		2.761	-0.0013553		2.744	-0.0166542		2.763	-0.00130043		2.744	0.00312343		2.744	-0.0035482		2.744	-0.00555264		2.748	-0.00136969
2.755	-0.000907931		2.753	3.86561e-05		2.762	-0.00194553		2.769	-0.00184175		2.752	-0.00271163		2.753	0.00104609		2.752	0.00357604		2.753	-0.0100359		2.754	0.00292521		2.766	-0.00141898		2.749	-0.0157942		2.767	-0.00126718		2.748	0.00315798		2.748	-0.00353356		2.748	-0.00507989		2.753	-0.00158777
2.759	-0.000875161		2.757	-0.000370762		2.766	-0.00194281		2.774	-0.00177789		2.757	-0.00282584		2.757	0.00252246		2.757	0.00418377		2.757	-0.00948386		2.758	0.00298622		2.77	-0.00137369		2.753	-0.0144142		2.772	-0.00124792		2.753	0.00324678		2.753	-0.00355437		2.753	-0.00459517		2.757	-0.00193546
2.764	-0.000895025		2.761	-0.000687508		2.77	-0.00191933		2.778	-0.00165315		2.761	-0.00320236		2.761	0.00299007		2.761	0.00416842		2.761	-0.00811958		2.762	0.00422821		2.774	-0.00131622		2.757	-0.0139762		2.776	-0.00124429		2.757	0.00319597		2.757	-0.00296249		2.757	-0.0040684		2.761	-0.00203153
2.768	-0.000895847		2.765	-0.000730844		2.774	-0.00181555		2.782	-0.00162368		2.765	-0.00368178		2.765	0.00316092		2.765	0.00370818		2.765	-0.00721903		2.767	0.00561139		2.778	-0.00134567		2.761	-0.0134976		2.78	-0.00117837		2.761	0.00284211		2.761	-0.00294249		2.761	-0.0040019		2.765	-0.00182147
2.772	-0.00087905		2.769	-0.00159518		2.779	-0.00182254		2.786	-0.00162397		2.769	-0.00387773		2.769	0.00233272		2.769	0.00237812		2.769	-0.00605447		2.771	0.00466782		2.783	-0.00150317		2.765	-0.0120758		2.785	-0.00118033		2.765	0.00215407		2.765	-0.00271722		2.765	-0.00353541		2.769	-0.00191826
2.776	-0.000886262		2.774	-0.00149773		2.783	-0.00177224		2.791	-0.00153207		2.774	-0.00385211		2.774	0.0022743		2.774	0.00272457		2.774	-0.00505929		2.775	0.00281906		2.787	-0.00153545		2.77	-0.0109533		2.789	-0.00125093		2.77	0.00201163		2.77	-0.00368538		2.77	-0.00358769		2.774	-0.00186412
2.781	-0.000949488		2.778	-0.00150693		2.787	-0.00174088		2.795	-0.00152351		2.778	-0.00369081		2.778	0.00117957		2.778	0.00286167		2.778	-0.00488234		2.779	0.00141214		2.791	-0.00151355		2.774	-0.00951707		2.793	-0.00118781		2.774	0.00193095		2.774	-0.00459114		2.774	-0.00365473		2.778	-0.00178451
2.785	-0.000982085		2.782	-0.000481261		2.791	-0.00174445		2.799	-0.00151384		2.782	-0.00353469		2.782	0.00104374		2.782	0.00308855		2.782	-0.00480733		2.784	0.000449323		2.795	-0.0015368		2.778	-0.00837343		2.797	-0.00114831		2.778	0.00206628		2.778	-0.00499837		2.778	-0.00385463		2.782	-0.00127228
2.789	-0.000995956		2.786	0.000107792		2.796	-0.00184438		2.804	-0.00140358		2.786	-0.00331741		2.786	-0.000161542		2.786	0.00391342		2.786	-0.00445119		2.788	0.000444165		2.8	-0.00153137		2.782	-0.00759876		2.802	-0.00119035		2.782	0.00194217		2.782	-0.00476421		2.782	-0.00447489		2.786	-0.00105864
2.793	-0.000977399		2.791	-2.21486e-06		2.8	-0.00185493		2.808	-0.00128823		2.791	-0.00304829		2.791	-0.000395719		2.791	0.00369397		2.791	-0.00434375		2.792	0.000513943		2.804	-0.00148822		2.787	-0.00708921		2.806	-0.00124431		2.787	0.00149507		2.787	-0.00476584		2.787	-0.00411229		2.791	-0.00027548
2.798	-0.000976191		2.795	0.000101091		2.804	-0.00182705		2.812	-0.00123212		2.795	-0.0030145		2.795	-0.00183793		2.795	0.00312626		2.795	-0.00407602		2.796	0.000575906		2.808	-0.00145688		2.791	-0.0068855		2.81	-0.00135352		2.791	0.000880955		2.791	-0.00416545		2.791	-0.00394851		2.795	0.000425992
2.802	-0.000979318		2.799	-0.000348487		2.808	-0.00181221		2.816	-0.00129188		2.799	-0.00283091		2.799	-0.00309769		2.799	0.00222178		2.799	-0.0029614		2.801	0.000383484		2.813	-0.00148063		2.795	-0.00623784		2.814	-0.00142221		2.795	0.000326119		2.795	-0.0044808		2.795	-0.00414767		2.799	0.000915837
2.806	-0.000909209		2.803	-0.000138142		2.813	-0.00185451		2.821	-0.00140766		2.803	-0.00232108		2.803	-0.0041405		2.803	0.00164518		2.803	-0.00315124		2.805	-1.96389e-05		2.817	-0.00151713		2.799	-0.00549351		2.819	-0.00143933		2.799	0.000335923		2.799	-0.00452394		2.799	-0.00426582		2.803	0.000673411
2.81	-0.000873743		2.808	-0.000226791		2.817	-0.00190341		2.825	-0.00147173		2.808	-0.00184232		2.808	-0.00518206		2.808	0.00234892		2.808	-0.00410588		2.809	0.00059113		2.821	-0.00145595		2.804	-0.00615229		2.823	-0.00148209		2.804	0.00065401		2.804	-0.00457354		2.804	-0.00482679		2.808	-3.9826e-05
2.815	-0.000891847		2.812	-0.000128265		2.821	-0.00185529		2.829	-0.00148373		2.812	-0.00153023		2.812	-0.00554657		2.812	0.00343903		2.812	-0.00396905		2.813	0.00207994		2.825	-0.00131256		2.808	-0.00768245		2.827	-0.00152108		2.808	0.00113205		2.808	-0.00435303		2.808	-0.00487303		2.812	-5.00846e-05
2.819	-0.000916759		2.816	-0.000312702		2.825	-0.00183361		2.833	-0.00148206		2.816	-0.00114884		2.816	-0.00593179		2.816	0.00272063		2.816	-0.0039582		2.818	0.0030602		2.83	-0.00132071		2.812	-0.00890319		2.832	-0.00151218		2.812	0.00114465		2.812	-0.00340074		2.812	-0.00478615		2.816	-0.000295792
2.823	-0.000877887		2.82	-0.000367863		2.83	-0.00191771		2.838	-0.00149891		2.82	-0.000912656		2.82	-0.0049694		2.82	0.000749195		2.82	-0.00398019		2.822	0.00333026		2.834	-0.00145483		2.816	-0.00988311		2.836	-0.00152308		2.816	0.000608607		2.816	-0.00273007		2.816	-0.00536411		2.82	-0.000210783
2.827	-0.000819074		2.825	-0.000289925		2.834	-0.00189176		2.842	-0.0015677		2.825	-0.000822381		2.825	-0.00517641		2.825	-0.00143594		2.825	-0.00418662		2.826	0.0029622		2.838	-0.00152625		2.821	-0.0113913		2.84	-0.0014135		2.821	0.000209915		2.82	-0.00297128		2.821	-0.00538018		2.825	-7.35633e-05
2.832	-0.000843784		2.829	0.000148184		2.838	-0.00180592		2.846	-0.00162217		2.829	-0.000875471		2.829	-0.00389181		2.829	-0.00237485		2.829	-0.00419792		2.83	0.00281756		2.842	-0.00153467		2.825	-0.0125705		2.844	-0.00137674		2.825	0.000557646		2.825	-0.00309215		2.825	-0.00496688		2.829	-0.000156148
2.836	-0.000877562		2.833	0.00128832		2.842	-0.0018034		2.851	-0.00167206		2.833	-0.00117699		2.833	-0.00393683		2.833	-0.00135487		2.833	-0.00375827		2.834	0.0024633		2.847	-0.00154031		2.829	-0.0130721		2.849	-0.0014262		2.829	0.00114685		2.829	-0.00343313		2.829	-0.00523865		2.833	-0.000315533
2.84	-0.00086555		2.837	0.0021362		2.847	-0.0018641		2.855	-0.00171092		2.837	-0.00111989		2.837	-0.00243536		2.837	-0.000732413		2.837	-0.00282733		2.839	0.000994009		2.851	-0.00161989		2.833	-0.0129158		2.853	-0.00140159		2.833	0.00174244		2.833	-0.00337825		2.833	-0.00575955		2.837	-0.000939857
2.844	-0.00087801		2.842	0.00251888		2.851	-0.00182387		2.859	-0.00174521		2.842	-0.000956905		2.842	-0.00238565		2.842	2.17608e-05		2.842	-0.00301596		2.843	0.000113694		2.855	-0.00173778		2.838	-0.0133829		2.857	-0.00135355		2.838	0.00174569		2.837	-0.00354923		2.838	-0.00606131		2.842	-0.000686785
2.849	-0.000926127		2.846	0.00247475		2.855	-0.00173777		2.863	-0.00174362		2.846	-0.000941584		2.846	-0.00204714		2.846	0.000484826		2.846	-0.00423711		2.847	-0.000845448		2.859	-0.0017891		2.842	-0.0138398		2.861	-0.00138957		2.842	0.00114338		2.842	-0.00399944		2.842	-0.00583078		2.846	1.07133e-05
2.853	-0.000944842		2.85	0.00217898		2.859	-0.0016847		2.868	-0.00180239		2.85	-0.000880793		2.85	-0.00136445		2.85	-0.000285311		2.85	-0.00375627		2.851	-0.00245374		2.864	-0.00186837		2.846	-0.0134459		2.866	-0.00142177		2.846	0.00108388		2.846	-0.00360898		2.846	-0.0053767		2.85	0.000606978
2.857	-0.000935046		2.854	0.00220055		2.864	-0.00166302		2.872	-0.00185576		2.854	-0.000689373		2.854	-6.24654e-06		2.854	-0.00133022		2.854	-0.00387118		2.856	-0.0033875		2.868	-0.00203021		2.85	-0.012782		2.87	-0.00138354		2.85	0.00103627		2.85	-0.00404437		2.85	-0.0052937		2.854	0.00067938
2.861	-0.000883208		2.859	0.00232925		2.868	-0.00170334		2.876	-0.00194664		2.859	-0.00068199		2.859	-0.000172936		2.859	-0.000318977		2.859	-0.00395879		2.86	-0.00358807		2.872	-0.00207735		2.855	-0.0128347		2.874	-0.00136244		2.855	0.000750014		2.854	-0.00422586		2.855	-0.00522251		2.859	0.000856548
2.866	-0.000849087		2.863	0.00222716		2.872	-0.00172895		2.88	-0.00201004		2.863	-0.000745948		2.863	-0.000296357		2.863	0.000801156		2.863	-0.0058322		2.864	-0.0036511		2.877	-0.00202107		2.859	-0.0130724		2.878	-0.00136631		2.859	0.0013293		2.859	-0.00408491		2.859	-0.00421958		2.863	0.000544444
2.87	-0.000810161		2.867	0.00171517		2.876	-0.00175993		2.885	-0.00202507		2.867	-0.000759111		2.867	-0.0014105		2.867	0.00232585		2.867	-0.00710771		2.868	-0.00436748		2.881	-0.00206255		2.863	-0.0126629		2.883	-0.0013839		2.863	0.00112371		2.863	-0.00405331		2.863	-0.00427483		2.867	0.000455486
2.874	-0.000746683		2.871	0.00159306		2.881	-0.00174774		2.889	-0.00200323		2.871	-0.000845541		2.871	-0.00208745		2.871	0.00302977		2.871	-0.00898726		2.873	-0.00417043		2.885	-0.00212367		2.867	-0.0113764		2.887	-0.00147397		2.867	0.000902456		2.867	-0.00371698		2.867	-0.00452572		2.871	0.000471999
2.878	-0.000734866		2.876	0.00152743		2.885	-0.00170795		2.893	-0.00195123		2.875	-0.00111873		2.876	-0.00189892		2.875	0.00265574		2.876	-0.00972153		2.877	-0.00394353		2.889	-0.00216784		2.872	-0.011036		2.891	-0.00145648		2.871	0.000754336		2.871	-0.00359578		2.871	-0.00456857		2.876	0.000664694
2.883	-0.000750827		2.88	0.00100227		2.889	-0.00163653		2.898	-0.00184596		2.88	-0.0013763		2.88	-0.00213262		2.88	0.00102913		2.88	-0.0108581		2.881	-0.00272904		2.894	-0.0020922		2.876	-0.0113524		2.896	-0.00143229		2.876	0.000166172		2.876	-0.00401626		2.876	-0.00402313		2.88	0.0012006
2.887	-0.000742334		2.884	0.000512697		2.893	-0.00164651		2.902	-0.00168944		2.884	-0.00140612		2.884	-0.00100819		2.884	-0.000834308		2.884	-0.0104262		2.885	-0.00151933		2.898	-0.00202967		2.88	-0.0106898		2.9	-0.00142571		2.88	0.000293813		2.88	-0.00355778		2.88	-0.00346788		2.884	0.00114008
2.891	-0.000696063		2.888	-0.000154297		2.898	-0.00165021		2.906	-0.00164073		2.888	-0.00154441		2.888	-0.00054288		2.888	-0.00267897		2.888	-0.0108144		2.89	-0.000212391		2.902	-0.00211324		2.884	-0.00938571		2.904	-0.00139504		2.884	0.000323172		2.884	-0.00294448		2.884	-0.00359002		2.888	0.000433199
2.895	-0.000680227		2.892	-2.09851e-05		2.902	-0.00171104		2.91	-0.00154627		2.892	-0.00209405		2.892	-0.000822073		2.892	-0.00351363		2.892	-0.0126102		2.894	0.00131175		2.906	-0.00205063		2.888	-0.00838299		2.908	-0.00132848		2.888	-5.71279e-05		2.888	-0.00293995		2.888	-0.00365943		2.892	-0.00015484
2.899	-0.000684155		2.897	0.000838682		2.906	-0.00170972		2.915	-0.00142651		2.897	-0.00257596		2.897	-0.00145788		2.897	-0.00400625		2.897	-0.0142606		2.898	0.00225191		2.911	-0.00196114		2.893	-0.00748265		2.913	-0.00131231		2.893	-0.000356655		2.893	-0.0024878		2.893	-0.00371966		2.897	-0.000914177
2.904	-0.000745695		2.901	0.0015738		2.911	-0.00171331		2.919	-0.00134735		2.901	-0.00282916		2.901	-0.00153552		2.901	-0.00498369		2.901	-0.0159414		2.902	0.00338524		2.915	-0.00185647		2.897	-0.00637839		2.917	-0.00129989		2.897	3.65722e-05		2.897	-0.00340533		2.897	-0.00367209		2.901	-0.00135213
2.908	-0.000851627		2.905	0.00226647		2.915	-0.00165051		2.923	-0.00131728		2.905	-0.00333101		2.905	-0.000702887		2.905	-0.00381161		2.905	-0.0142487		2.907	0.00436677		2.919	-0.00185545		2.901	-0.00512296		2.921	-0.00128045		2.901	8.24746e-05		2.901	-0.00350082		2.901	-0.00408971		2.905	-0.00116401
2.912	-0.000944805		2.909	0.00260319		2.919	-0.00166002		2.927	-0.00123687		2.909	-0.00393509		2.909	0.000259266		2.909	-0.00377997		2.909	-0.0138132		2.911	0.00393212		2.923	-0.00186241		2.905	-0.00490551		2.925	-0.00126774		2.905	0.000664747		2.905	-0.00296207		2.905	-0.00391395		2.909	-0.00140452
2.916	-0.000998615		2.914	0.0025284		2.923	-0.00170767		2.932	-0.00125994		2.914	-0.00384803		2.914	0.000803268		2.914	-0.00376834		2.914	-0.0123158		2.915	0.00243039		2.928	-0.00186863		2.91	-0.00495419		2.93	-0.00121892		2.91	0.000750872		2.91	-0.00346017		2.91	-0.00344716		2.914	-0.00152157
2.921	-0.00101435		2.918	0.00257534		2.928	-0.00170851		2.936	-0.00136558		2.918	-0.00327452		2.918	-0.000281894		2.918	-0.00280504		2.918	-0.0125748		2.919	0.0015634		2.932	-0.00180426		2.914	-0.00495037		2.934	-0.00111739		2.914	0.000978966		2.914	-0.00315351		2.914	-0.00326723		2.918	-0.00214051
2.925	-0.00100304		2.922	0.00310155		2.932	-0.0016891		2.94	-0.00142668		2.922	-0.00313747		2.922	-0.00135658		2.922	-0.00199038		2.922	-0.0125798		2.924	0.0007828		2.936	-0.00187966		2.918	-0.00510902		2.938	-0.00111326		2.918	0.00165941		2.918	-0.00277134		2.918	-0.00334799		2.922	-0.00224225
2.929	-0.0010069		2.926	0.00360729		2.936	-0.00167491		2.945	-0.00142957		2.926	-0.00328472		2.926	-0.00161766		2.926	-0.000445533		2.926	-0.0141652		2.928	-0.000606708		2.94	-0.00188265		2.922	-0.00572441		2.943	-0.00112168		2.922	0.00203418		2.922	-0.00347783		2.922	-0.00332398		2.926	-0.0019642
2.933	-0.00101444		2.931	0.00448182		2.94	-0.00165816		2.949	-0.00145517		2.931	-0.00302443		2.931	-0.00147354		2.931	0.000512451		2.931	-0.0138775		2.932	-0.000862093		2.945	-0.00176305		2.927	-0.0062058		2.947	-0.00113357		2.927	0.0021416		2.927	-0.00375905		2.927	-0.00383375		2.931	-0.00149522
2.938	-0.00102137		2.935	0.0046901		2.945	-0.00162457		2.953	-0.00151257		2.935	-0.00283534		2.935	-0.000825169		2.935	0.00185043		2.935	-0.0136564		2.936	-0.000738782		2.949	-0.00175432		2.931	-0.00607151		2.951	-0.0011792		2.931	0.00253669		2.931	-0.00461309		2.931	-0.00384721		2.935	-0.00151904
2.942	-0.00100233		2.939	0.00439178		2.949	-0.00158908		2.957	-0.00151308		2.939	-0.00289182		2.939	-0.000291561		2.939	0.00261536		2.939	-0.0131922		2.941	-0.000423498		2.953	-0.00165642		2.935	-0.00561352		2.955	-0.00116687		2.935	0.00292056		2.935	-0.00490903		2.935	-0.00418227		2.939	-0.000874808
2.946	-0.000941572		2.943	0.00434278		2.953	-0.00156876		2.962	-0.00151753		2.943	-0.00262619		2.943	-0.000711216		2.943	0.00214585		2.943	-0.0123961		2.945	-0.00195091		2.958	-0.00163839		2.939	-0.00540981		2.96	-0.00118854		2.939	0.00288599		2.939	-0.0040038		2.939	-0.00415225		2.943	-0.000647034
2.95	-0.00090541		2.948	0.00408462		2.957	-0.00166596		2.966	-0.00145525		2.948	-0.00206166		2.948	-0.00216215		2.948	0.000949973		2.948	-0.0144942		2.949	-0.00270714		2.962	-0.00154243		2.944	-0.0048215		2.964	-0.00123927		2.944	0.00244855		2.943	-0.00380651		2.944	-0.00377859		2.948	-0.00114374
2.955	-0.000902613		2.952	0.00412719		2.962	-0.00170521		2.97	-0.00144957		2.952	-0.00143511		2.952	-0.00289568		2.952	-0.000463335		2.952	-0.0144136		2.953	-0.00163428		2.966	-0.0014516		2.948	-0.00443084		2.968	-0.00125221		2.948	0.00226024		2.948	-0.00380231		2.948	-0.00374618		2.952	-0.00141034
2.959	-0.000919865		2.956	0.0041809		2.966	-0.00176572		2.974	-0.00141865		2.956	-0.00124441		2.956	-0.0043174		2.956	-0.00263903		2.956	-0.0140605		2.958	-0.000459185		2.97	-0.00147362		2.952	-0.00430469		2.972	-0.00120042		2.952	0.00217687		2.952	-0.0041709		2.952	-0.00372053		2.956	-0.00126298
2.963	-0.000974071		2.96	0.00420084		2.97	-0.00177651		2.979	-0.00126212		2.96	-0.00155856		2.96	-0.00402114		2.96	-0.00465154		2.96	-0.0127725		2.962	0.000594206		2.975	-0.00150096		2.956	-0.00440038		2.977	-0.00119143		2.956	0.00172145		2.956	-0.00479537		2.956	-0.00365849		2.96	-0.000758949
2.967	-0.00103741		2.965	0.00435478		2.974	-0.00176238		2.983	-0.00125123		2.965	-0.00151526		2.965	-0.00362348		2.965	-0.00460761		2.965	-0.0117346		2.966	4.16862e-06		2.979	-0.00146083		2.961	-0.00445408		2.981	-0.00118449		2.961	0.00162808		2.96	-0.00462741		2.961	-0.00364929		2.965	-0.000691229
2.972	-0.00106567		2.969	0.00456841		2.979	-0.00174773		2.987	-0.00131533		2.969	-0.00138376		2.969	-0.0037616		2.969	-0.00426758		2.969	-0.00992776		2.97	-0.000671604		2.983	-0.00145147		2.965	-0.00376984		2.985	-0.00124372		2.965	0.0016212		2.965	-0.00405047		2.965	-0.00422335		2.969	-0.000581795
2.976	-0.0010582		2.973	0.00459844		2.983	-0.00173528		2.992	-0.00129378		2.973	-0.00142087		2.973	-0.00365612		2.973	-0.00324322		2.973	-0.00950671		2.975	-0.00202472		2.987	-0.00144541		2.969	-0.00355593		2.989	-0.00125106		2.969	0.00211466		2.969	-0.00368208		2.969	-0.00383167		2.973	-0.000143627
2.98	-0.00104485		2.977	0.00468287		2.987	-0.00173596		2.996	-0.00135868		2.977	-0.000971321		2.977	-0.00362147		2.977	-0.00238809		2.977	-0.00943705		2.979	-0.00261049		2.992	-0.00151574		2.973	-0.00387757		2.994	-0.00122961		2.973	0.00212682		2.973	-0.00315902		2.973	-0.00366549		2.977	0.000390981
2.984	-0.0010843		2.982	0.00381262		2.991	-0.00178357		3	-0.00147553		2.982	-0.000695594		2.982	-0.00356174		2.982	-0.00119869		2.982	-0.00843119		2.983	-0.0038012		2.996	-0.00165677		2.978	-0.00417438		2.998	-0.00124115		2.978	0.0019831		2.977	-0.00326467		2.978	-0.00368954		2.982	0.000553493
2.989	-0.00116332		2.986	0.00379006		2.996	-0.0017419		3.004	-0.00157704		2.986	-0.000644915		2.986	-0.00331658		2.986	-0.00106639		2.986	-0.00714553		2.987	-0.00257975		3	-0.00179967		2.982	-0.00465979		3.002	-0.0012391		2.982	0.00173166		2.982	-0.00328101		2.982	-0.00392136		2.986	0.000843784
2.993	-0.00116042		2.99	0.00385915		3	-0.00167106		3.009	-0.0016806		2.99	-0.000888733		2.99	-0.00202875		2.99	-0.000446989		2.99	-0.00491559		2.992	-0.00139058		3.004	-0.0019048		2.986	-0.00533547		3.007	-0.0012062		2.986	0.00223281		2.986	-0.00345677		2.986	-0.00433535		2.99	0.0014063
2.997	-0.00113143		2.994	0.00367595		3.004	-0.00158357		3.013	-0.00181599		2.994	-0.00113338		2.994	-0.00209893		2.994	-0.000414444		2.994	-0.00423636		2.996	-0.00117488		3.009	-0.00188238		2.99	-0.00560101		3.011	-0.00121129		2.99	0.00180463		2.99	-0.00321728		2.99	-0.0045467		2.994	0.00173046
3.001	-0.00108602		2.999	0.00359375		3.008	-0.00155128		3.017	-0.00193188		2.998	-0.00156284		2.998	-0.00163436		2.998	0.000851545		2.999	-0.00533911		3	-0.00102308		3.013	-0.00196947		2.995	-0.0059357		3.015	-0.00125495		2.994	0.00164617		2.994	-0.00269674		2.994	-0.00458802		2.999	0.00143609
3.006	-0.00102815		3.003	0.00301304		3.013	-0.00161292		3.021	-0.00196007		3.003	-0.00169438		3.003	-0.00107326		3.003	0.00264424		3.003	-0.0069854		3.004	-0.0021572		3.017	-0.00205108		2.999	-0.00596937		3.019	-0.00137433		2.999	0.00121575		2.999	-0.00277401		2.999	-0.00469952		3.003	0.00119452
3.01	-0.000997554		3.007	0.00302969		3.017	-0.00161241		3.026	-0.00206509		3.007	-0.0020181		3.007	-0.00024346		3.007	0.0032459		3.007	-0.00664808		3.009	-0.000826928		3.022	-0.00196419		3.003	-0.00598673		3.024	-0.00146778		3.003	0.000725121		3.003	-0.00298057		3.003	-0.00455644		3.007	0.00109895
3.014	-0.00102781		3.011	0.00303484		3.021	-0.0016123		3.03	-0.00207751		3.011	-0.00260072		3.011	-0.00040446		3.011	0.00306776		3.011	-0.00653035		3.013	0.000664558		3.026	-0.00196943		3.007	-0.00639275		3.028	-0.00147412		3.007	0.000315599		3.007	-0.00319618		3.007	-0.00500369		3.011	0.00100991
3.018	-0.00109558		3.015	0.00290089		3.025	-0.0016353		3.034	-0.00204644		3.015	-0.0028268		3.015	-0.000552626		3.015	0.00307988		3.015	-0.00637167		3.017	0.00118119		3.03	-0.001949		3.011	-0.00747344		3.032	-0.00144016		3.011	0.000291122		3.011	-0.0031388		3.011	-0.0052044		3.015	0.000900775
3.023	-0.00117477		3.02	0.00318037		3.03	-0.00165609		3.039	-0.00199672		3.02	-0.00302826		3.02	-0.00111958		3.02	0.00312816		3.02	-0.00521227		3.021	0.00055633		3.034	-0.00187326		3.016	-0.0086039		3.036	-0.00146266		3.016	0.000355623		3.016	-0.00288954		3.016	-0.00544024		3.02	0.000430268
3.027	-0.00117082		3.024	0.00406943		3.034	-0.00167407		3.043	-0.00189756		3.024	-0.00358231		3.024	-0.0016766		3.024	0.00302543		3.024	-0.00516064		3.026	0.00142417		3.039	-0.00178049		3.02	-0.00908834		3.041	-0.00159166		3.02	0.000350262		3.02	-0.0023914		3.02	-0.00506658		3.024	0.000410855
3.031	-0.00111303		3.028	0.00396473		3.038	-0.00166512		3.047	-0.00191372		3.028	-0.00381427		3.028	-0.00118921		3.028	0.00423531		3.028	-0.0063507		3.03	0.00177379		3.043	-0.00169321		3.024	-0.00900651		3.045	-0.00171122		3.024	0.000206878		3.024	-0.00229822		3.024	-0.00494808		3.028	0.000384758
3.035	-0.00111102		3.032	0.00327961		3.042	-0.00165254		3.051	-0.00182972		3.032	-0.00349866		3.032	-0.00105188		3.032	0.00499446		3.032	-0.00728539		3.034	0.00165202		3.047	-0.001608		3.028	-0.00925258		3.049	-0.00184122		3.028	-0.000647431		3.028	-0.00205004		3.028	-0.00482778		3.032	0.000314068
3.04	-0.00110047		3.037	0.0028317		3.047	-0.00166034		3.056	-0.00170601		3.037	-0.00324199		3.037	0.000246652		3.037	0.00686722		3.037	-0.00838148		3.038	0.00170952		3.051	-0.0016868		3.033	-0.00954085		3.053	-0.00195167		3.033	-0.00094498		3.033	-0.00210578		3.033	-0.00508349		3.037	0.000238269
3.044	-0.00114681		3.041	0.00264246		3.051	-0.00165124		3.06	-0.00159307		3.041	-0.00268585		3.041	0.000956923		3.041	0.00663558		3.041	-0.007803		3.043	0.00151207		3.056	-0.00163135		3.037	-0.0107874		3.058	-0.00197339		3.037	-0.000957389		3.037	-0.00158325		3.037	-0.00570436		3.041	0.000488476
3.048	-0.00120275		3.045	0.00234085		3.055	-0.0016492		3.064	-0.00170681		3.045	-0.0024842		3.045	0.000667153		3.045	0.00598302		3.045	-0.00662424		3.047	0.00216935		3.06	-0.00165535		3.041	-0.0114415		3.062	-0.00197068		3.041	-0.000672009		3.041	-0.000732553		3.041	-0.00597918		3.045	-8.78511e-06
3.052	-0.00121329		3.049	0.00206756		3.059	-0.00167981		3.068	-0.00158958		3.049	-0.00279531		3.049	0.000386367		3.049	0.00631488		3.049	-0.00668057		3.051	0.00174795		3.064	-0.00175364		3.045	-0.0112936		3.066	-0.00198227		3.045	-0.00100419		3.045	-0.000659847		3.045	-0.00577989		3.049	-0.000665333
3.057	-0.00117332		3.054	0.0012718		3.064	-0.00171215		3.073	-0.00156026		3.054	-0.00270327		3.054	0.000797953		3.054	0.00654374		3.054	-0.00621054		3.055	0.000469364		3.068	-0.00178017		3.05	-0.0113323		3.071	-0.00204586		3.05	-0.00125644		3.049	-0.000681148		3.05	-0.00491163		3.054	-0.000983591
3.061	-0.00112529		3.058	0.00131072		3.068	-0.00171822		3.077	-0.00147918		3.058	-0.00272653		3.058	2.80836e-05		3.058	0.00663682		3.058	-0.0052852		3.059	0.000565359		3.073	-0.00180838		3.054	-0.0115062		3.075	-0.00205347		3.054	-0.00146031		3.054	-0.000875921		3.054	-0.00470564		3.058	-0.000763647
3.065	-0.00105494		3.062	0.00106515		3.072	-0.00171138		3.081	-0.00141492		3.062	-0.00233236		3.062	0.000474091		3.062	0.00652858		3.062	-0.00533702		3.064	0.000739304		3.077	-0.00181452		3.058	-0.0111911		3.079	-0.00203558		3.058	-0.00149992		3.058	-0.000947245		3.058	-0.00451311		3.062	-0.000622966
3.069	-0.00103396		3.066	0.00061592		3.077	-0.00172197		3.086	-0.00140928		3.066	-0.00191888		3.066	0.000966999		3.066	0.00673291		3.066	-0.00498631		3.068	0.0010861		3.081	-0.00179729		3.062	-0.0114903		3.083	-0.00200129		3.062	-0.00113405		3.062	-0.00166339		3.062	-0.00459208		3.066	-0.00119368
3.074	-0.00104895		3.071	-0.00025476		3.081	-0.00177157		3.09	-0.00129096		3.071	-0.00203931		3.071	0.000191964		3.071	0.00629389		3.071	-0.00544339		3.072	0.000499686		3.085	-0.00178678		3.067	-0.0111125		3.088	-0.00198908		3.067	-0.00105909		3.066	-0.00230979		3.067	-0.00475435		3.071	-0.00139382
3.078	-0.00108165		3.075	-0.000406728		3.085	-0.0017803		3.094	-0.00130021		3.075	-0.00214008		3.075	-0.00021047		3.075	0.00533387		3.075	-0.00569057		3.076	-0.000113042		3.09	-0.00183181		3.071	-0.0111988		3.092	-0.00195733		3.071	-0.000882176		3.071	-0.00317525		3.071	-0.00529271		3.075	-0.0019762
3.082	-0.00113617		3.079	-0.000508799		3.089	-0.00174361		3.098	-0.00129032		3.079	-0.00213381		3.079	0.000112459		3.079	0.00374143		3.079	-0.00463689		3.081	-0.00026562		3.094	-0.00173537		3.075	-0.0116417		3.096	-0.00193063		3.075	-0.000148952		3.075	-0.00367202		3.075	-0.00566203		3.079	-0.00248382
3.086	-0.00115694		3.083	-0.000553941		3.094	-0.00167499		3.103	-0.00126854		3.083	-0.00217415		3.083	0.000221977		3.083	0.00290614		3.083	-0.00448661		3.085	-0.000884513		3.098	-0.00164864		3.079	-0.011083		3.1	-0.00194214		3.079	-0.000361644		3.079	-0.00437265		3.079	-0.00565998		3.083	-0.00232966
3.091	-0.00114488		3.088	-0.000806429		3.098	-0.00167888		3.107	-0.00114991		3.088	-0.00164867		3.088	0.000437087		3.088	0.00257486		3.088	-0.00599703		3.089	-0.00023		3.103	-0.00159019		3.084	-0.0113253		3.105	-0.00187582		3.084	-0.000204559		3.083	-0.00485452		3.084	-0.00558687		3.088	-0.00195923
3.095	-0.00110392		3.092	-0.000448506		3.102	-0.00164606		3.111	-0.00115775		3.092	-0.000895708		3.092	-0.000198164		3.092	0.00241534		3.092	-0.00715276		3.093	0.000482614		3.107	-0.00151007		3.088	-0.0113096		3.109	-0.00184585		3.088	0.000396201		3.088	-0.00556215		3.088	-0.00627447		3.092	-0.00219466
3.099	-0.00110434		3.096	5.75921e-06		3.106	-0.00164996		3.115	-0.00109366		3.096	-0.000358789		3.096	-0.00037796		3.096	0.00224222		3.096	-0.00749468		3.098	0.00175077		3.111	-0.00150018		3.092	-0.0105525		3.113	-0.00185054		3.092	0.00108875		3.092	-0.00621966		3.092	-0.00687389		3.096	-0.0026631
3.103	-0.00114325		3.1	-0.000662836		3.111	-0.00164233		3.12	-0.00123378		3.1	-0.000615174		3.1	0.00028229		3.1	0.00222208		3.1	-0.00811074		3.102	0.00229057		3.115	-0.00156668		3.096	-0.00958582		3.118	-0.00183859		3.096	0.00116422		3.096	-0.00670493		3.096	-0.00679357		3.1	-0.00272494
3.108	-0.00123156		3.105	-0.0010235		3.115	-0.00168411		3.124	-0.00123194		3.104	-0.00112167		3.105	-0.00067814		3.105	0.00211718		3.105	-0.00842186		3.106	0.00161131		3.12	-0.0016228		3.101	-0.00930375		3.122	-0.00181454		3.101	0.00113461		3.1	-0.00670596		3.101	-0.00729592		3.105	-0.00250164
3.112	-0.00124318		3.109	-0.00105804		3.119	-0.00173565		3.128	-0.00120299		3.109	-0.0014493		3.109	-0.00184952		3.109	0.00184939		3.109	-0.008355		3.11	0.000625822		3.124	-0.00157714		3.105	-0.00936181		3.126	-0.00180207		3.105	0.00100117		3.105	-0.00638572		3.105	-0.00761386		3.109	-0.0025121
3.116	-0.00117687		3.113	-0.000156229		3.123	-0.00176314		3.133	-0.00118267		3.113	-0.00184651		3.113	-0.00187494		3.113	0.00233799		3.113	-0.00767321		3.115	-0.000520333		3.128	-0.00165381		3.109	-0.0108167		3.13	-0.00168869		3.109	0.00100144		3.109	-0.00562701		3.109	-0.00795901		3.113	-0.00268572
3.12	-0.00118206		3.117	0.000329208		3.128	-0.00186855		3.137	-0.00126444		3.117	-0.00240244		3.117	-0.00274566		3.117	0.001966		3.117	-0.00816669		3.119	-0.000851048		3.132	-0.00169625		3.113	-0.0110945		3.135	-0.00160478		3.113	0.00109311		3.113	-0.00483292		3.113	-0.00762773		3.117	-0.00200354
3.125	-0.0011292		3.121	0.000567243		3.132	-0.00197413		3.141	-0.00135912		3.121	-0.00274447		3.121	-0.00332622		3.121	0.00193819		3.122	-0.0100744		3.123	-0.00177718		3.137	-0.00179565		3.118	-0.00989994		3.139	-0.00158367		3.117	0.000462343		3.117	-0.00431935		3.117	-0.00707053		3.122	-0.00160293
3.129	-0.00106114		3.126	0.00128755		3.136	-0.00200316		3.145	-0.00151002		3.126	-0.00267991		3.126	-0.00351112		3.126	0.00276453		3.126	-0.0112146		3.127	-0.0017694		3.141	-0.00188951		3.122	-0.00849983		3.143	-0.00158354		3.122	0.000897459		3.122	-0.00377547		3.122	-0.00696287		3.126	-0.00163922
3.133	-0.0010581		3.13	0.00187859		3.14	-0.0020203		3.15	-0.0016281		3.13	-0.00268289		3.13	-0.00235799		3.13	0.00249891		3.13	-0.00972086		3.132	-0.00269642		3.145	-0.00199019		3.126	-0.00776094		3.147	-0.00164377		3.126	0.00145035		3.126	-0.00332372		3.126	-0.00722656		3.13	-0.00146698
3.137	-0.00105099		3.134	0.00182316		3.145	-0.00206357		3.154	-0.00168379		3.134	-0.00278795		3.134	-0.00195176		3.134	0.000757952		3.134	-0.0100449		3.136	-0.00255665		3.149	-0.0020641		3.13	-0.00769382		3.152	-0.00160792		3.13	0.000993542		3.13	-0.00255794		3.13	-0.00669604		3.134	-0.000772362
3.142	-0.00110377		3.138	0.00185765		3.149	-0.00205335		3.158	-0.00177451		3.138	-0.00286913		3.138	-0.00197017		3.138	-0.000543586		3.138	-0.0102664		3.14	-0.00236522		3.154	-0.00207675		3.134	-0.00747555		3.156	-0.00154868		3.134	0.000712954		3.134	-0.00219705		3.134	-0.00612721		3.138	-0.000824621
3.146	-0.00113234		3.143	0.002029		3.153	-0.00203007		3.162	-0.0018471		3.143	-0.00246956		3.143	-0.00197623		3.143	-0.00135575		3.143	-0.00937184		3.144	-0.00206594		3.158	-0.00196403		3.139	-0.00685053		3.16	-0.00157265		3.139	0.000709516		3.139	-0.00245458		3.139	-0.00654094		3.143	-0.00107885
3.15	-0.00110621		3.147	0.00215977		3.157	-0.0019208		3.167	-0.00197764		3.147	-0.00242485		3.147	-0.00121326		3.147	-0.0017439		3.147	-0.00886241		3.149	-0.000726034		3.162	-0.00189111		3.143	-0.00622684		3.164	-0.00163071		3.143	0.000145256		3.143	-0.00241861		3.143	-0.00636032		3.147	-0.00102898
3.154	-0.00119665		3.151	0.00270115		3.162	-0.00181277		3.171	-0.0020641		3.151	-0.00255128		3.151	-0.000168957		3.151	-0.00245005		3.151	-0.00923835		3.153	0.000116879		3.167	-0.00186643		3.147	-0.00563233		3.169	-0.00163695		3.147	0.000123073		3.147	-0.00212843		3.147	-0.00660106		3.151	-0.000662878
3.159	-0.00126558		3.155	0.00241363		3.166	-0.0017334		3.175	-0.00212853		3.155	-0.00257061		3.155	0.000834988		3.155	-0.00372657		3.155	-0.00836292		3.157	0.00186232		3.171	-0.0017809		3.151	-0.00460573		3.173	-0.00165802		3.151	0.00069174		3.151	-0.00223156		3.151	-0.00637559		3.155	-0.000290746
3.163	-0.00122584		3.16	0.00280577		3.17	-0.0016169		3.18	-0.00202637		3.16	-0.00217145		3.16	0.000952526		3.16	-0.00307593		3.16	-0.00701337		3.161	0.00307875		3.175	-0.00171107		3.156	-0.00402067		3.177	-0.00164158		3.156	0.00134657		3.156	-0.00324398		3.156	-0.00648193		3.16	-0.000168677
3.167	-0.00123646		3.164	0.00312245		3.174	-0.00153109		3.184	-0.0019291		3.164	-0.00199916		3.164	0.000818014		3.164	-0.00156636		3.164	-0.004868		3.166	0.00396155		3.179	-0.00171306		3.16	-0.00442797		3.182	-0.00159246		3.16	0.00199763		3.16	-0.00340887		3.16	-0.00680261		3.164	2.70617e-07
3.171	-0.00129694		3.168	0.00299851		3.179	-0.00152843		3.188	-0.00179684		3.168	-0.00202639		3.168	0.000461238		3.168	-0.00132633		3.168	-0.0036455		3.17	0.00381081		3.184	-0.00168803		3.164	-0.00504283		3.186	-0.00152269		3.164	0.00198529		3.164	-0.00396076		3.164	-0.00663347		3.168	0.000260352
3.176	-0.00137281		3.172	0.00300743		3.183	-0.00148253		3.192	-0.00170274		3.172	-0.00226631		3.172	9.37826e-05		3.172	-0.000215089		3.172	-0.0041817		3.174	0.00445942		3.188	-0.00153169		3.168	-0.004892		3.19	-0.00147814		3.168	0.0020379		3.168	-0.00425802		3.168	-0.00628931		3.172	0.000215877
3.18	-0.00144893		3.177	0.00304884		3.187	-0.0014871		3.197	-0.0016256		3.177	-0.00247285		3.177	-0.000185822		3.177	0.000878205		3.177	-0.00269693		3.178	0.00452787		3.192	-0.00150442		3.173	-0.00485925		3.194	-0.0015685		3.173	0.00253947		3.172	-0.00421632		3.173	-0.00675177		3.177	0.000119508
3.184	-0.00139292		3.181	0.0031638		3.191	-0.00149341		3.201	-0.00156753		3.181	-0.00287792		3.181	-0.000247567		3.181	0.000812148		3.181	-0.00227135		3.183	0.00451713		3.196	-0.00156946		3.177	-0.00560542		3.199	-0.00167132		3.177	0.00256274		3.177	-0.00371634		3.177	-0.0068011		3.181	0.000456343
3.188	-0.00132089		3.185	0.0036659		3.196	-0.001489		3.205	-0.0015613		3.185	-0.00333717		3.185	-0.000130231		3.185	0.000947578		3.185	-0.00239206		3.187	0.00430072		3.201	-0.00160164		3.181	-0.0067591		3.203	-0.0016634		3.181	0.00207557		3.181	-0.00295619		3.181	-0.00665475		3.185	0.000457998
3.193	-0.00125429		3.189	0.00396186		3.2	-0.00147422		3.209	-0.00153294		3.189	-0.00343992		3.189	-0.000443841		3.189	0.000252477		3.189	-0.00256367		3.191	0.00416028		3.205	-0.00161723		3.185	-0.0076539		3.207	-0.00156845		3.185	0.00260735		3.185	-0.00289676		3.185	-0.00639027		3.189	0.000242801
3.197	-0.00118825		3.194	0.00417229		3.204	-0.00146707		3.214	-0.00153275		3.194	-0.00303338		3.194	-0.000579951		3.194	0.00134677		3.194	-0.002978		3.195	0.00465627		3.209	-0.00169159		3.19	-0.00819894		3.211	-0.00158476		3.19	0.00275363		3.189	-0.00296996		3.19	-0.00585931		3.194	0.00032739
3.201	-0.00115761		3.198	0.00464223		3.208	-0.00145212		3.218	-0.00158298		3.198	-0.00245311		3.198	-0.000520769		3.198	0.00229816		3.198	-0.00378265		3.2	0.00436384		3.213	-0.00169859		3.194	-0.00885635		3.216	-0.00168212		3.194	0.00270199		3.194	-0.0036577		3.194	-0.00539479		3.198	5.55819e-05
3.205	-0.00118055		3.202	0.0043652		3.213	-0.00152554		3.222	-0.00169188		3.202	-0.00233297		3.202	-0.000512886		3.202	0.00183538		3.202	-0.00364029		3.204	0.00257891		3.218	-0.00178022		3.198	-0.00998832		3.22	-0.00176016		3.198	0.00271532		3.198	-0.00361733		3.198	-0.00490634		3.202	-0.000599282
3.21	-0.00119136		3.206	0.00429781		3.217	-0.00163185		3.227	-0.0017693		3.206	-0.00271454		3.206	-0.0017232		3.206	0.000798495		3.206	-0.0045099		3.208	0.00333206		3.222	-0.00182471		3.202	-0.0105037		3.224	-0.00184574		3.202	0.00268516		3.202	-0.00406343		3.202	-0.00442206		3.206	-0.000649994
3.214	-0.00112739		3.211	0.00432328		3.221	-0.00165828		3.231	-0.0018473		3.211	-0.00294163		3.211	-0.00213823		3.211	-0.00107933		3.211	-0.00496271		3.212	0.00372408		3.226	-0.00190354		3.207	-0.0116176		3.229	-0.00192775		3.207	0.00198979		3.206	-0.0042753		3.207	-0.00431735		3.211	-0.000590812
3.218	-0.00102689		3.215	0.00425581		3.225	-0.00164604		3.235	-0.00185494		3.215	-0.00267057		3.215	-0.0025023		3.215	-0.0033187		3.215	-0.00487597		3.217	0.00230966		3.231	-0.0019297		3.211	-0.0124238		3.233	-0.00194716		3.211	0.00178175		3.211	-0.00431689		3.211	-0.00423889		3.215	-0.000256828
3.222	-0.000969744		3.219	0.00419901		3.23	-0.00157413		3.239	-0.00189529		3.219	-0.00280444		3.219	-0.00251367		3.219	-0.00430328		3.219	-0.00503472		3.221	0.000471451		3.235	-0.00203259		3.215	-0.012365		3.237	-0.00189484		3.215	0.00191882		3.215	-0.00440351		3.215	-0.00354665		3.219	-1.39318e-05
3.227	-0.000997201		3.223	0.0042971		3.234	-0.0015683		3.244	-0.00189475		3.223	-0.00236986		3.223	-0.0025981		3.223	-0.00503964		3.223	-0.00551341		3.225	-0.000635025		3.239	-0.00208048		3.219	-0.0112323		3.241	-0.0018147		3.219	0.00188596		3.219	-0.0044139		3.219	-0.00354312		3.223	-0.000289028
3.231	-0.00106228		3.228	0.00391424		3.238	-0.00156741		3.248	-0.00176067		3.227	-0.00182913		3.228	-0.00210314		3.228	-0.00474114		3.228	-0.00578723		3.229	-0.00110059		3.243	-0.0022483		3.224	-0.010113		3.246	-0.00185108		3.224	0.00228559		3.223	-0.00454173		3.224	-0.00334882		3.228	-0.000690895
3.235	-0.00113796		3.232	0.00312549		3.242	-0.00157073		3.252	-0.00167762		3.232	-0.0011484		3.232	-0.00239202		3.232	-0.00422872		3.232	-0.00582804		3.234	-0.000846868		3.248	-0.00228881		3.228	-0.00887815		3.25	-0.00192046		3.228	0.00220609		3.228	-0.00451695		3.228	-0.00383301		3.232	-0.00061607
3.239	-0.00114768		3.236	0.00247101		3.247	-0.00157455		3.256	-0.00162405		3.236	-0.00128361		3.236	-0.00347844		3.236	-0.00468457		3.236	-0.00479588		3.238	-0.000793628		3.252	-0.00221637		3.232	-0.00802193		3.254	-0.00188246		3.232	0.00215095		3.232	-0.00434966		3.232	-0.00400568		3.236	-0.000769213
3.244	-0.00121057		3.24	0.00243354		3.251	-0.00162977		3.261	-0.00155694		3.24	-0.00142778		3.24	-0.00467526		3.24	-0.00490933		3.24	-0.00493728		3.242	-0.000566035		3.256	-0.00221944		3.236	-0.00785933		3.258	-0.00180118		3.236	0.0022234		3.236	-0.00342994		3.236	-0.00399423		3.24	-0.000492787
3.248	-0.00118673		3.244	0.00207944		3.255	-0.00163049		3.265	-0.00148902		3.244	-0.0016653		3.244	-0.00420933		3.244	-0.00402976		3.244	-0.00555614		3.246	-0.00074654		3.26	-0.00219752		3.241	-0.00855239		3.263	-0.00170023		3.24	0.00219564		3.24	-0.00289999		3.24	-0.00391408		3.244	-0.000216768
3.252	-0.00118009		3.249	0.00190943		3.26	-0.00162053		3.269	-0.00150383		3.249	-0.00126757		3.249	-0.00322737		3.249	-0.00254955		3.249	-0.00439652		3.251	-0.00145521		3.265	-0.00222383		3.245	-0.0086013		3.267	-0.00161325		3.245	0.0022167		3.245	-0.00229274		3.245	-0.00407659		3.249	-0.000810333
3.256	-0.00117628		3.253	0.00189332		3.264	-0.00161554		3.274	-0.00144342		3.253	-0.00118618		3.253	-0.00220202		3.253	-0.000909052		3.253	-0.00373575		3.255	-0.00203607		3.269	-0.00211204		3.249	-0.0072349		3.271	-0.00155734		3.249	0.00296536		3.249	-0.00155638		3.249	-0.00382768		3.253	-0.00163465
3.261	-0.00118058		3.257	0.00158898		3.268	-0.00160978		3.278	-0.00144859		3.257	-0.0011497		3.257	-0.0013611		3.257	0.000425922		3.257	-0.00397127		3.259	-0.00257931		3.273	-0.00210642		3.253	-0.00777716		3.275	-0.00150359		3.253	0.00279081		3.253	-0.00121349		3.253	-0.00379048		3.257	-0.00238115
3.265	-0.00116252		3.261	0.00131001		3.272	-0.00164321		3.282	-0.00141518		3.261	-0.000701934		3.261	-0.00136989		3.261	0.00161864		3.261	-0.00420833		3.263	-0.00237383		3.277	-0.0021104		3.257	-0.00933152		3.28	-0.0015123		3.257	0.00259677		3.257	-0.00113797		3.257	-0.00378779		3.261	-0.0029697
3.269	-0.00111675		3.266	0.000873508		3.277	-0.0016712		3.286	-0.00136722		3.266	-0.00114504		3.266	-0.00219653		3.266	0.00254486		3.266	-0.00380249		3.268	-0.00245291		3.282	-0.00212218		3.262	-0.0100856		3.284	-0.00148559		3.262	0.00268184		3.262	-0.00111967		3.262	-0.00370013		3.266	-0.0029887
3.273	-0.001053		3.27	0.00146962		3.281	-0.00174492		3.291	-0.00137964		3.27	-0.00127913		3.27	-0.00280749		3.27	0.00261104		3.27	-0.00397713		3.272	-0.00368834		3.286	-0.00199138		3.266	-0.0105549		3.288	-0.00139524		3.266	0.0026691		3.266	-0.000992409		3.266	-0.00354451		3.27	-0.00285831
3.278	-0.00097402		3.274	0.00237306		3.285	-0.00183708		3.295	-0.00138529		3.274	-0.00122807		3.274	-0.00203787		3.274	0.0028106		3.274	-0.00496402		3.276	-0.00559906		3.29	-0.00212523		3.27	-0.0111337		3.293	-0.00137546		3.27	0.00237791		3.27	-0.000989881		3.27	-0.00347467		3.274	-0.00279169
3.282	-0.000946742		3.278	0.0028934		3.289	-0.00186563		3.299	-0.00135576		3.278	-0.000838957		3.278	-0.00218453		3.278	0.0032591		3.278	-0.00617166		3.28	-0.00646239		3.294	-0.00213992		3.274	-0.0119291		3.297	-0.00146017		3.274	0.00222266		3.274	-0.001524		3.274	-0.00334698		3.278	-0.00262222
3.286	-0.000862362		3.283	0.00310485		3.294	-0.00181418		3.303	-0.0013483		3.283	-0.000862895		3.283	-0.00189379		3.283	0.00321729		3.283	-0.00599257		3.284	-0.00740998		3.299	-0.0021013		3.279	-0.01205		3.301	-0.00150782		3.279	0.00219454		3.279	-0.00203195		3.279	-0.00338991		3.283	-0.00250273
3.29	-0.000847719		3.287	0.003587		3.298	-0.00177168		3.308	-0.00130671		3.287	-0.000616269		3.287	-0.00123875		3.287	0.00162893		3.287	-0.0068755		3.289	-0.00559707		3.303	-0.00212695		3.283	-0.0111778		3.305	-0.00150171		3.283	0.0022181		3.283	-0.00198066		3.283	-0.00335098		3.287	-0.00225087
3.295	-0.000863924		3.291	0.00324745		3.302	-0.00169918		3.312	-0.00125104		3.291	-0.000664585		3.291	-0.00112018		3.291	-0.000164233		3.291	-0.00840687		3.293	-0.00601673		3.307	-0.00217376		3.287	-0.0121476		3.31	-0.0015198		3.287	0.00222572		3.287	-0.0019868		3.287	-0.00319868		3.291	-0.00187205
3.299	-0.00095709		3.295	0.00317059		3.306	-0.00169619		3.316	-0.0012618		3.295	-0.000588789		3.295	-0.00142529		3.295	-0.000873475		3.295	-0.00957912		3.297	-0.00637069		3.312	-0.00217178		3.291	-0.0137832		3.314	-0.00151766		3.291	0.00224736		3.291	-0.00216705		3.291	-0.00318192		3.295	-0.001851
3.303	-0.00100879		3.3	0.00273475		3.311	-0.00169263		3.321	-0.00131913		3.3	-0.000534995		3.3	-0.00218426		3.3	-0.001234		3.3	-0.0108524		3.301	-0.00620224		3.316	-0.00216588		3.296	-0.014065		3.318	-0.00145779		3.296	0.00236565		3.295	-0.00293955		3.296	-0.00346971		3.3	-0.00149799
3.307	-0.00101		3.304	0.00233931		3.315	-0.00163837		3.325	-0.00137707		3.304	-0.000583339		3.304	-0.00229171		3.304	-0.00218585		3.304	-0.0121558		3.306	-0.00482696		3.32	-0.00204047		3.3	-0.0142448		3.322	-0.00144475		3.3	0.00220263		3.3	-0.00338519		3.3	-0.00384149		3.304	-0.000794841
3.312	-0.00106901		3.308	0.00241426		3.319	-0.0016059		3.329	-0.00150944		3.308	-0.000607954		3.308	-0.00200461		3.308	-0.00209214		3.308	-0.0129921		3.31	-0.00500936		3.324	-0.0019968		3.304	-0.0145613		3.327	-0.00144946		3.304	0.00224253		3.304	-0.00381227		3.304	-0.0040083		3.308	-0.000323072
3.316	-0.00112866		3.312	0.00137898		3.323	-0.00154579		3.333	-0.00161708		3.312	-0.00127796		3.312	-0.00320811		3.312	-0.00297415		3.312	-0.0131684		3.314	-0.00360571		3.329	-0.00196875		3.308	-0.0148922		3.331	-0.00143798		3.308	0.00255135		3.308	-0.00426913		3.308	-0.0039612		3.312	-0.000262625
3.32	-0.00113896		3.317	0.000403083		3.328	-0.0014953		3.338	-0.00162982		3.317	-0.00184781		3.317	-0.00383305		3.317	-0.00323158		3.317	-0.0122635		3.318	-0.0020326		3.333	-0.00198423		3.313	-0.0152892		3.335	-0.001379		3.313	0.00290626		3.312	-0.00450966		3.313	-0.00332813		3.317	-0.000294213
3.324	-0.00115611		3.321	-0.000246794		3.332	-0.00147906		3.342	-0.00165742		3.321	-0.00229765		3.321	-0.00354477		3.321	-0.00422841		3.321	-0.0110868		3.323	-0.00283724		3.337	-0.00195946		3.317	-0.0146008		3.34	-0.00122382		3.317	0.00298171		3.317	-0.00406958		3.317	-0.00329717		3.321	-0.000366439
3.329	-0.00117531		3.325	-0.00101607		3.336	-0.00147505		3.346	-0.00168234		3.325	-0.00277853		3.325	-0.00419987		3.325	-0.00484783		3.325	-0.00993839		3.327	-0.00221024		3.341	-0.00194052		3.321	-0.0142102		3.344	-0.00127949		3.321	0.00279373		3.321	-0.00370789		3.321	-0.00312563		3.325	-0.000758185
3.333	-0.00118683		3.329	-0.000982982		3.34	-0.00142082		3.35	-0.00167742		3.329	-0.00272351		3.329	-0.00522755		3.329	-0.00344331		3.329	-0.00856091		3.331	-0.00403212		3.346	-0.0017663		3.325	-0.0130909		3.348	-0.001353		3.325	0.00248226		3.325	-0.00375885		3.325	-0.00312042		3.329	-0.00150369
3.337	-0.00114762		3.334	-0.0013262		3.345	-0.00141726		3.355	-0.00171065		3.334	-0.00315614		3.334	-0.00584153		3.334	-0.00225592		3.334	-0.0069998		3.335	-0.00336826		3.35	-0.00177142		3.33	-0.0115051		3.352	-0.00139143		3.33	0.00241515		3.329	-0.00374447		3.33	-0.00308728		3.334	-0.00154966
3.341	-0.00110611		3.338	-0.00170491		3.349	-0.0014349		3.359	-0.00169674		3.338	-0.00386223		3.338	-0.00550823		3.338	-0.00235982		3.338	-0.00588215		3.34	-0.00160993		3.354	-0.00188561		3.334	-0.0101618		3.357	-0.00146562		3.334	0.00236977		3.334	-0.00355982		3.334	-0.0032109		3.338	-0.0012729
3.346	-0.00108008		3.342	-0.00181278		3.353	-0.00150352		3.363	-0.00161117		3.342	-0.00457019		3.342	-0.00526118		3.342	-0.00236903		3.342	-0.00481267		3.344	-0.00147442		3.358	-0.00189082		3.338	-0.00925447		3.361	-0.00154628		3.338	0.00252616		3.338	-0.00288107		3.338	-0.00289153		3.342	-0.00114027
3.35	-0.00110666		3.346	-0.00118201		3.357	-0.00162243		3.368	-0.00151997		3.346	-0.00447977		3.346	-0.00620545		3.346	-0.00173738		3.346	-0.0036218		3.348	-0.00291301		3.363	-0.00186355		3.342	-0.00763236		3.365	-0.00164604		3.342	0.0024119		3.342	-0.00325636		3.342	-0.00308198		3.346	-0.00156416
3.354	-0.00103441		3.351	-0.000759643		3.362	-0.00166018		3.372	-0.00138448		3.35	-0.00372771		3.351	-0.00679133		3.351	-0.000931733		3.351	-0.00318141		3.352	-0.00142458		3.367	-0.00187659		3.347	-0.0069558		3.369	-0.00169622		3.347	0.00191458		3.346	-0.00349212		3.347	-0.00315257		3.351	-0.00179525
3.358	-0.000989096		3.355	4.67789e-05		3.366	-0.00168902		3.376	-0.00131156		3.355	-0.00338924		3.355	-0.00683373		3.355	6.97841e-05		3.355	-0.00309998		3.357	-0.00208255		3.371	-0.00185913		3.351	-0.00618324		3.374	-0.00171566		3.351	0.0015909		3.351	-0.00362633		3.351	-0.00313149		3.355	-0.00187734
3.363	-0.000977313		3.359	0.000697922		3.37	-0.00168301		3.38	-0.0013017		3.359	-0.0028652		3.359	-0.00696668		3.359	0.000488013		3.359	-0.00333668		3.361	-0.00156884		3.376	-0.00174661		3.355	-0.00549961		3.378	-0.00170353		3.355	0.00116914		3.355	-0.00400765		3.355	-0.00376848		3.359	-0.00184191
3.367	-0.000974794		3.363	0.000563705		3.374	-0.00167204		3.385	-0.00125742		3.363	-0.00241144		3.363	-0.00633922		3.363	0.00185372		3.363	-0.00351823		3.365	-0.000584077		3.38	-0.00174594		3.359	-0.00512944		3.382	-0.00170773		3.359	0.00113777		3.359	-0.00450211		3.359	-0.00392642		3.363	-0.00172513
3.371	-0.000945776		3.367	0.000424693		3.379	-0.00165756		3.389	-0.0013082		3.367	-0.00189995		3.367	-0.00620161		3.367	0.00281163		3.367	-0.00366499		3.369	0.000266528		3.384	-0.0017695		3.364	-0.00595777		3.386	-0.00171597		3.363	0.00140546		3.363	-0.00510253		3.363	-0.0039106		3.367	-0.00124743
3.375	-0.000998364		3.372	1.0553e-05		3.383	-0.00165947		3.393	-0.00137568		3.372	-0.00180794		3.372	-0.00614136		3.372	0.0033223		3.372	-0.00403535		3.374	0.00192108		3.388	-0.00186085		3.368	-0.0076725		3.391	-0.00171974		3.368	0.00156595		3.368	-0.00559686		3.368	-0.0039884		3.372	-0.000640187
3.38	-0.00105324		3.376	9.47828e-05		3.387	-0.00172012		3.397	-0.00134277		3.376	-0.00164062		3.376	-0.00619398		3.376	0.00319988		3.376	-0.0045197		3.378	0.00255202		3.393	-0.00173557		3.372	-0.00930257		3.395	-0.00165129		3.372	0.0012907		3.372	-0.00626332		3.372	-0.00414783		3.376	-0.000277539
3.384	-0.00100905		3.38	2.64705e-06		3.391	-0.00178627		3.402	-0.00136028		3.38	-0.00136831		3.38	-0.00659842		3.38	0.00273981		3.38	-0.00528178		3.382	0.00296673		3.397	-0.00174389		3.376	-0.010085		3.399	-0.00160758		3.376	0.000848302		3.376	-0.00645201		3.376	-0.00427875		3.38	4.80044e-05
3.388	-0.00108013		3.384	-7.08403e-05		3.396	-0.00182574		3.406	-0.00139254		3.384	-0.000807639		3.384	-0.00669829		3.384	0.00310617		3.384	-0.00585331		3.386	0.00422298		3.401	-0.00176799		3.38	-0.0109265		3.404	-0.00155406		3.38	0.000568362		3.38	-0.00637602		3.38	-0.00415153		3.384	2.62036e-05
3.392	-0.00108256		3.389	-0.000770296		3.4	-0.00176562		3.41	-0.00137118		3.389	-0.000819757		3.389	-0.0064404		3.389	0.00329628		3.389	-0.00605991		3.391	0.00550868		3.405	-0.00185219		3.385	-0.0126178		3.408	-0.00145779		3.385	0.000597968		3.385	-0.00555895		3.385	-0.00397373		3.389	-6.38413e-05
3.397	-0.00113762		3.393	-0.00158662		3.404	-0.00177593		3.415	-0.00136215		3.393	-0.00102256		3.393	-0.00641503		3.393	0.00190783		3.393	-0.00622312		3.395	0.00591057		3.41	-0.00178208		3.389	-0.0141313		3.412	-0.00146046		3.389	0.00105943		3.389	-0.00485768		3.389	-0.00389263		3.393	8.64833e-05
3.401	-0.00118774		3.397	-0.00231382		3.408	-0.00172344		3.419	-0.00138442		3.397	-0.000954216		3.397	-0.00615713		3.397	0.000572728		3.397	-0.0057148		3.399	0.00720856		3.414	-0.00179583		3.393	-0.0153985		3.416	-0.00156308		3.393	0.00142418		3.393	-0.00467925		3.393	-0.00388036		3.397	0.000241295
3.405	-0.00123605		3.401	-0.00277607		3.413	-0.00172973		3.423	-0.00145674		3.401	-0.00109022		3.401	-0.00622015		3.401	-0.000500057		3.401	-0.00526063		3.403	0.00731505		3.418	-0.00179592		3.397	-0.016053		3.421	-0.00169787		3.397	0.0017276		3.397	-0.00410341		3.397	-0.00406409		3.401	6.47947e-06
3.409	-0.00125333		3.406	-0.00210399		3.417	-0.00172874		3.427	-0.00154615		3.406	-0.000994395		3.406	-0.0058448		3.406	-0.00145947		3.406	-0.0053824		3.408	0.00689674		3.422	-0.00179859		3.402	-0.0162361		3.425	-0.00174571		3.402	0.00147966		3.402	-0.00352909		3.402	-0.00439602		3.406	-0.00016461
3.414	-0.00126553		3.41	-0.0018252		3.421	-0.00174741		3.432	-0.00152587		3.41	-0.000962		3.41	-0.00500928		3.41	-0.00223229		3.41	-0.00560419		3.412	0.00691167		3.427	-0.00188793		3.406	-0.016078		3.429	-0.00163573		3.406	0.000968026		3.406	-0.00323872		3.406	-0.00516646		3.41	-0.00068634
3.418	-0.00118141		3.414	-0.0020246		3.426	-0.00176145		3.436	-0.00154871		3.414	-0.00094568		3.414	-0.0040765		3.414	-0.00258208		3.414	-0.00562974		3.416	0.00695999		3.431	-0.00189524		3.41	-0.0150135		3.433	-0.00161837		3.41	0.000971225		3.41	-0.00328447		3.41	-0.00581911		3.414	-0.00130776
3.422	-0.00114122		3.418	-0.00134244		3.43	-0.00174133		3.44	-0.00163853		3.418	-0.000581749		3.418	-0.00373251		3.418	-0.00267154		3.418	-0.00507344		3.42	0.00569312		3.435	-0.00185719		3.414	-0.0139606		3.438	-0.00160422		3.414	0.00112608		3.414	-0.00291918		3.414	-0.00564407		3.418	-0.00157222
3.426	-0.00112159		3.423	-0.000740059		3.434	-0.00169771		3.444	-0.00167494		3.423	-0.00026767		3.423	-0.00324544		3.423	-0.00277425		3.423	-0.00380036		3.425	0.004267		3.439	-0.00191239		3.419	-0.0134303		3.442	-0.00157588		3.419	0.00151914		3.418	-0.00307586		3.419	-0.00559816		3.423	-0.00212425
3.431	-0.00106903		3.427	0.000200071		3.438	-0.00157758		3.449	-0.00166135		3.427	-0.000713565		3.427	-0.00268971		3.427	-0.00417688		3.427	-0.00379037		3.429	0.00385044		3.444	-0.00190158		3.423	-0.0125712		3.446	-0.00162486		3.423	0.00204098		3.423	-0.00351336		3.423	-0.00565075		3.427	-0.00207802
3.435	-0.00111869		3.431	0.000883478		3.443	-0.00152476		3.453	-0.00174688		3.431	-0.000876849		3.431	-0.00142072		3.431	-0.00551608		3.431	-0.00409345		3.433	0.00287702		3.448	-0.00183187		3.427	-0.0112588		3.45	-0.00173182		3.427	0.00234255		3.427	-0.00384375		3.427	-0.00529157		3.431	-0.00171255
3.439	-0.00109186		3.435	0.00108579		3.447	-0.00154822		3.457	-0.00181778		3.435	-0.000955451		3.435	0.000288917		3.435	-0.00526519		3.435	-0.0038299		3.437	0.00159525		3.452	-0.00198031		3.431	-0.0104025		3.455	-0.00175159		3.431	0.00234655		3.431	-0.00400697		3.431	-0.00535418		3.435	-0.00145326
3.443	-0.00111258		3.44	0.0017394		3.451	-0.00161585		3.462	-0.00180524		3.44	-0.00113857		3.44	0.00156377		3.44	-0.0056229		3.44	-0.00399787		3.442	3.82936e-06		3.457	-0.00199034		3.436	-0.00990905		3.459	-0.00166147		3.436	0.00231198		3.435	-0.00362732		3.436	-0.00526968		3.44	-0.00148786
3.448	-0.00114086		3.444	0.00226913		3.455	-0.00168188		3.466	-0.00173641		3.444	-0.00124881		3.444	0.00199131		3.444	-0.00576315		3.444	-0.00466364		3.446	-0.00198812		3.461	-0.00215928		3.44	-0.0106037		3.463	-0.00165115		3.44	0.00241892		3.44	-0.00385959		3.44	-0.00440138		3.444	-0.00153826
3.452	-0.00120374		3.448	0.00245465		3.46	-0.00174239		3.47	-0.00172442		3.448	-0.00196369		3.448	0.0023966		3.448	-0.0052267		3.448	-0.00535108		3.45	-0.00350949		3.465	-0.00214066		3.444	-0.0111503		3.468	-0.00175705		3.444	0.00278571		3.444	-0.00417886		3.444	-0.00401988		3.448	-0.00147165
3.456	-0.00123539		3.452	0.00299221		3.464	-0.00173284		3.474	-0.00174444		3.452	-0.00211366		3.452	0.0026632		3.452	-0.00463899		3.452	-0.00577112		3.454	-0.00388116		3.469	-0.00199879		3.448	-0.0116908		3.472	-0.00178804		3.448	0.00315353		3.448	-0.00375927		3.448	-0.00344297		3.452	-0.000907424
3.46	-0.00124354		3.457	0.00366998		3.468	-0.00180497		3.479	-0.00173397		3.457	-0.0020964		3.457	0.00272491		3.457	-0.00416189		3.457	-0.00722418		3.459	-0.00364764		3.474	-0.00195061		3.453	-0.0127139		3.476	-0.00179355		3.453	0.00322185		3.452	-0.00317352		3.453	-0.00306981		3.457	-0.000394136
3.465	-0.00128081		3.461	0.00382194		3.472	-0.00172083		3.483	-0.00168735		3.461	-0.00255075		3.461	0.002031		3.461	-0.00373532		3.461	-0.0085828		3.463	-0.00218968		3.478	-0.00190074		3.457	-0.0135905		3.48	-0.00179067		3.457	0.00342811		3.457	-0.00295231		3.457	-0.00342637		3.461	-0.000413558
3.469	-0.00131596		3.465	0.0039697		3.477	-0.00172536		3.487	-0.00171207		3.465	-0.00240013		3.465	0.00116955		3.465	-0.00386699		3.465	-0.0100093		3.467	-0.00050621		3.482	-0.00179636		3.461	-0.0138809		3.485	-0.00188563		3.461	0.00347564		3.461	-0.00319924		3.461	-0.00338252		3.465	-0.00040122
3.473	-0.00129111		3.469	0.00380337		3.481	-0.00176156		3.491	-0.00173505		3.469	-0.00232666		3.469	0.000843706		3.469	-0.00312335		3.469	-0.0098597		3.471	-0.000363413		3.486	-0.00188906		3.465	-0.015138		3.489	-0.00185219		3.465	0.00328814		3.465	-0.00281222		3.465	-0.00394594		3.469	-0.000263318
3.477	-0.00119686		3.474	0.00404985		3.485	-0.00185338		3.496	-0.00163988		3.473	-0.00268998		3.474	-0.000304078		3.474	-0.00298716		3.474	-0.00921292		3.476	-0.00134377		3.491	-0.00194552		3.47	-0.0159988		3.493	-0.00178569		3.47	0.00276132		3.469	-0.00295443		3.469	-0.0040529		3.474	-0.000468405
3.482	-0.00119015		3.478	0.0046666		3.489	-0.00182561		3.5	-0.00158975		3.478	-0.00306026		3.478	-0.00156164		3.478	-0.00320391		3.478	-0.00902483		3.48	-0.00211608		3.495	-0.00180691		3.474	-0.0157243		3.497	-0.00175642		3.474	0.00277457		3.474	-0.00318281		3.474	-0.0041381		3.478	-0.000783657
3.486	-0.00117362		3.482	0.00474361		3.494	-0.00179532		3.504	-0.00154039		3.482	-0.00300356		3.482	-0.00225614		3.482	-0.0030608		3.482	-0.00960972		3.484	-0.00281501		3.499	-0.0017616		3.478	-0.0147278		3.502	-0.00174522		3.478	0.00270214		3.478	-0.00395469		3.478	-0.00454022		3.482	-0.000663227
3.49	-0.00117854		3.486	0.0047688		3.498	-0.00171432		3.509	-0.00153156		3.486	-0.00297349		3.486	-0.00244291		3.486	-0.00368739		3.486	-0.00917108		3.488	-0.00295347		3.503	-0.00167963		3.482	-0.0132302		3.506	-0.00169344		3.482	0.00221436		3.482	-0.00443548		3.482	-0.0046812		3.486	-0.000433833
3.494	-0.00118134		3.49	0.00475995		3.502	-0.00168122		3.513	-0.0014498		3.49	-0.00223203		3.49	-0.00260615		3.49	-0.0053738		3.49	-0.0085598		3.493	-0.00127158		3.508	-0.00171812		3.487	-0.01183		3.51	-0.00160615		3.486	0.00162285		3.486	-0.0044803		3.486	-0.00494227		3.49	-0.000286529
3.499	-0.00116958		3.495	0.00474198		3.506	-0.00163694		3.517	-0.0013608		3.495	-0.00205375		3.495	-0.00285922		3.495	-0.00725863		3.495	-0.00759121		3.497	-0.0014751		3.512	-0.00179808		3.491	-0.0112415		3.515	-0.00169452		3.491	0.000901235		3.491	-0.00437113		3.491	-0.00476882		3.495	-0.000263818
3.503	-0.00115823		3.499	0.00477012		3.511	-0.001543		3.521	-0.00132498		3.499	-0.00209694		3.499	-0.0032327		3.499	-0.0087834		3.499	-0.00687578		3.501	-0.00149614		3.516	-0.00179687		3.495	-0.0104166		3.519	-0.00170608		3.495	0.000203572		3.495	-0.00462005		3.495	-0.00499589		3.499	-0.000231176
3.507	-0.00119463		3.503	0.00483418		3.515	-0.00154387		3.526	-0.00128642		3.503	-0.00146288		3.503	-0.00268846		3.503	-0.00934537		3.503	-0.00601293		3.505	-0.00291532		3.521	-0.00181792		3.499	-0.00921429		3.523	-0.00170479		3.499	-0.000498039		3.499	-0.00469437		3.499	-0.00467973		3.503	8.05335e-05
3.511	-0.00128288		3.507	0.00472531		3.519	-0.00154884		3.53	-0.00135738		3.507	-0.00156071		3.507	-0.00239094		3.507	-0.00909856		3.507	-0.0044602		3.509	-0.00464666		3.525	-0.00181609		3.503	-0.00867749		3.527	-0.00168812		3.503	-0.00118635		3.503	-0.00442466		3.503	-0.00478753		3.507	-0.000132138
3.516	-0.00137747		3.512	0.00414284		3.523	-0.00155016		3.534	-0.00145571		3.512	-0.00121553		3.512	-0.00167226		3.512	-0.00916387		3.512	-0.00423193		3.514	-0.00366897		3.529	-0.00182967		3.508	-0.00752331		3.532	-0.00167647		3.508	-0.000866013		3.508	-0.00488046		3.508	-0.0042124		3.512	-0.000507524
3.52	-0.00141928		3.516	0.00405773		3.528	-0.00144733		3.538	-0.00155534		3.516	-0.000686061		3.516	-0.000625018		3.516	-0.0076206		3.516	-0.00438271		3.518	-0.00290991		3.533	-0.00185316		3.512	-0.00741969		3.536	-0.00172502		3.512	-0.000457325		3.512	-0.00511437		3.512	-0.00430662		3.516	-0.000687887
3.524	-0.00140936		3.52	0.00365002		3.532	-0.00142444		3.543	-0.00160826		3.52	-4.49846e-05		3.52	0.000498024		3.52	-0.0062694		3.52	-0.0043978		3.522	-0.00209457		3.538	-0.00205189		3.516	-0.00901939		3.54	-0.00177215		3.516	-0.000464306		3.516	-0.00487189		3.516	-0.00436013		3.52	-0.000470956
3.528	-0.00135481		3.524	0.00363395		3.536	-0.00145284		3.547	-0.00160456		3.524	-0.000140905		3.524	0.00125354		3.524	-0.00468546		3.524	-0.00333172		3.526	-0.00139714		3.542	-0.00219704		3.52	-0.0103062		3.544	-0.00177691		3.52	-0.000394237		3.52	-0.00384735		3.52	-0.00441232		3.524	-0.000448725
3.533	-0.00136474		3.529	0.00296501		3.54	-0.0015201		3.551	-0.00160413		3.529	-0.000690253		3.529	0.000971174		3.529	-0.00285721		3.529	-0.00329888		3.531	-0.000867074		3.546	-0.00227926		3.525	-0.010662		3.549	-0.0016802		3.525	-0.000315826		3.525	-0.00317424		3.525	-0.0042681		3.529	-0.000472664
3.537	-0.00131081		3.533	0.00277528		3.545	-0.00161064		3.556	-0.00157078		3.533	-0.00138789		3.533	-0.000128415		3.533	-0.000705088		3.533	-0.00394021		3.535	-0.00180353		3.55	-0.00236881		3.529	-0.010914		3.553	-0.0016785		3.529	0.000174402		3.529	-0.00322414		3.529	-0.00420498		3.533	-0.000564195
3.541	-0.00131099		3.537	0.00265392		3.549	-0.00172458		3.56	-0.00158337		3.537	-0.00217303		3.537	-0.00119616		3.537	0.000795662		3.537	-0.00451973		3.539	-0.00291329		3.555	-0.00244527		3.533	-0.0101901		3.557	-0.00156272		3.533	0.000286529		3.533	-0.00374523		3.533	-0.00433249		3.537	-0.000575314
3.545	-0.00131494		3.541	0.00159141		3.553	-0.00187697		3.564	-0.00161055		3.541	-0.00273218		3.541	-0.00197635		3.541	0.00159255		3.541	-0.00468284		3.543	-0.00440615		3.559	-0.00255728		3.537	-0.0095059		3.561	-0.00154894		3.537	0.000920702		3.537	-0.00380888		3.537	-0.0046383		3.541	-0.000569541
3.55	-0.00124658		3.546	0.000801857		3.557	-0.00195834		3.568	-0.00152851		3.546	-0.00301348		3.546	-0.00265582		3.546	0.00153765		3.546	-0.00580463		3.548	-0.00296004		3.563	-0.002655		3.542	-0.00927084		3.566	-0.00156454		3.542	0.00143281		3.541	-0.00365903		3.542	-0.00467994		3.546	-0.00032014
3.554	-0.00117815		3.55	0.000998234		3.562	-0.0019509		3.573	-0.00143133		3.55	-0.00288305		3.55	-0.00331375		3.55	0.00107605		3.55	-0.00667302		3.552	-0.0014533		3.567	-0.00268074		3.546	-0.00856879		3.57	-0.00143794		3.546	0.00135312		3.546	-0.00322975		3.546	-0.00459453		3.55	0.000173811
3.558	-0.00111007		3.554	0.00135312		3.566	-0.00195728		3.577	-0.00131616		3.554	-0.00313738		3.554	-0.00338864		3.554	0.000485741		3.554	-0.0072997		3.556	-0.00130469		3.572	-0.00262555		3.55	-0.00842636		3.574	-0.00139634		3.55	0.000581825		3.55	-0.00264438		3.55	-0.00478933		3.554	0.000551022
3.562	-0.00109555		3.558	0.000380361		3.57	-0.00203775		3.581	-0.00129752		3.558	-0.00316111		3.558	-0.00331895		3.558	-0.000990433		3.558	-0.00866954		3.56	-0.000212296		3.576	-0.00268023		3.554	-0.0074177		3.579	-0.00135843		3.554	0.00050785		3.554	-0.00191106		3.554	-0.00453467		3.558	0.00045651
3.567	-0.00115688		3.563	-0.000182756		3.574	-0.00210899		3.585	-0.00129839		3.563	-0.00339717		3.563	-0.00338049		3.563	-0.00193619		3.563	-0.0103735		3.565	0.00111477		3.58	-0.00258062		3.559	-0.00642264		3.583	-0.00130447		3.559	0.000372923		3.558	-0.00258025		3.559	-0.00466791		3.563	0.000298568
3.571	-0.00117374		3.567	0.000140348		3.579	-0.00212808		3.59	-0.0013911		3.567	-0.0034683		3.567	-0.00403944		3.567	-0.0019501		3.567	-0.0121361		3.569	0.00265851		3.585	-0.00245246		3.563	-0.00594811		3.587	-0.00135211		3.563	0.000452174		3.563	-0.00268728		3.563	-0.00463589		3.567	-0.000110817
3.575	-0.00113855		3.571	0.000726978		3.583	-0.00218762		3.594	-0.00142197		3.571	-0.00298171		3.571	-0.00434655		3.571	-0.0018958		3.571	-0.0133708		3.573	0.00395396		3.589	-0.00234966		3.567	-0.00634491		3.591	-0.00142261		3.567	0.000311576		3.567	-0.0028875		3.567	-0.00513195		3.571	-0.000476719
3.579	-0.00114605		3.575	0.000377447		3.587	-0.002151		3.598	-0.00154287		3.575	-0.00236471		3.575	-0.00435021		3.575	-0.00166413		3.575	-0.0142899		3.577	0.00485084		3.593	-0.00221595		3.571	-0.00600695		3.596	-0.0014217		3.571	0.000147439		3.571	-0.00332493		3.571	-0.00533088		3.575	-0.00115523
3.584	-0.00120968		3.58	-2.73474e-06		3.592	-0.0020442		3.603	-0.00166617		3.58	-0.00162008		3.58	-0.00376564		3.58	-0.00122873		3.58	-0.0142962		3.582	0.00602349		3.597	-0.00212296		3.576	-0.00572061		3.6	-0.00143057		3.576	0.000534094		3.575	-0.0028782		3.576	-0.00512747		3.58	-0.00165048
3.588	-0.00121861		3.584	8.83074e-05		3.596	-0.00191519		3.607	-0.0017749		3.584	-0.00103922		3.584	-0.00261487		3.584	-0.000486484		3.584	-0.0139933		3.586	0.00739199		3.602	-0.00207417		3.58	-0.00603813		3.604	-0.00142616		3.58	5.194e-05		3.58	-0.00279769		3.58	-0.00453383		3.584	-0.00207926
3.592	-0.0011807		3.588	-0.000296387		3.6	-0.00184249		3.611	-0.00180364		3.588	-0.000947655		3.588	-0.00184226		3.588	0.00139557		3.588	-0.0134533		3.59	0.00735943		3.606	-0.0019576		3.584	-0.00628036		3.608	-0.001489		3.584	0.000380123		3.584	-0.00387469		3.584	-0.0044278		3.588	-0.00193981
3.596	-0.00119407		3.592	-0.000967317		3.604	-0.0018302		3.615	-0.00177759		3.592	-0.00108217		3.592	-0.00233289		3.592	0.00249926		3.592	-0.0123834		3.594	0.00697538		3.61	-0.00195447		3.588	-0.00619295		3.613	-0.00163828		3.588	0.000822924		3.588	-0.0045737		3.588	-0.00431361		3.592	-0.00209248
3.601	-0.00118314		3.597	-0.000670292		3.609	-0.00180093		3.62	-0.00179159		3.596	-0.00062067		3.597	-0.00287479		3.596	0.00271421		3.597	-0.0119835		3.599	0.0067917		3.614	-0.00196935		3.593	-0.00609587		3.617	-0.00163843		3.592	0.000666101		3.592	-0.00529078		3.592	-0.00424858		3.597	-0.00260628
3.605	-0.00126231		3.601	0.000319611		3.613	-0.00171211		3.624	-0.00171226		3.601	-0.000702473		3.601	-0.0029964		3.601	0.00438073		3.601	-0.0115039		3.603	0.00589623		3.619	-0.00188393		3.597	-0.00675246		3.621	-0.00172488		3.597	0.000438674		3.597	-0.00593182		3.597	-0.00424039		3.601	-0.0026975
3.609	-0.00123491		3.605	0.000680435		3.617	-0.00164035		3.628	-0.00183236		3.605	-0.00030466		3.605	-0.00301662		3.605	0.00526201		3.605	-0.0103353		3.607	0.00472604		3.623	-0.00185052		3.601	-0.00656043		3.626	-0.00186452		3.601	-1.18332e-05		3.601	-0.00620079		3.601	-0.00379457		3.605	-0.00295402
3.613	-0.00121314		3.609	0.000136037		3.621	-0.00149693		3.632	-0.0018555		3.609	0.000310928		3.609	-0.00210362		3.609	0.00548879		3.609	-0.00849754		3.611	0.00323501		3.627	-0.00187963		3.605	-0.00633139		3.63	-0.001898		3.605	-0.000667832		3.605	-0.00707705		3.605	-0.00345681		3.609	-0.00315038
3.618	-0.00119065		3.613	-0.000501257		3.626	-0.00149534		3.637	-0.0018999		3.613	0.000337852		3.613	-0.000968989		3.613	0.00524426		3.613	-0.00767079		3.616	0.00307516		3.631	-0.00187027		3.61	-0.00564233		3.634	-0.0018529		3.609	-0.000672859		3.609	-0.00672836		3.609	-0.00300005		3.613	-0.00361707
3.622	-0.00121586		3.618	-0.000717606		3.63	-0.00147175		3.641	-0.00185021		3.618	0.000323129		3.618	2.08737e-05		3.618	0.00512294		3.618	-0.0079117		3.62	0.00319753		3.636	-0.00186349		3.614	-0.00539358		3.638	-0.00185985		3.614	-0.000279126		3.614	-0.00594598		3.614	-0.00269674		3.618	-0.00377663
3.626	-0.00117742		3.622	-0.000188806		3.634	-0.00147533		3.645	-0.0017584		3.622	0.000336102		3.622	-0.000264273		3.622	0.00516656		3.622	-0.00899353		3.624	0.00344504		3.64	-0.00186386		3.618	-0.00518865		3.643	-0.00182379		3.618	3.65585e-05		3.618	-0.00663916		3.618	-0.00289617		3.622	-0.00361387
3.63	-0.00123142		3.626	0.000595965		3.638	-0.00154306		3.65	-0.00164259		3.626	3.40115e-05		3.626	-0.00145531		3.626	0.00509752		3.626	-0.00853315		3.628	0.00316688		3.644	-0.00197752		3.622	-0.00487641		3.647	-0.00192956		3.622	0.000440818		3.622	-0.00705937		3.622	-0.00349988		3.626	-0.00323015
3.635	-0.00131476		3.63	0.00154521		3.643	-0.00153901		3.654	-0.0016517		3.63	-0.000728087		3.63	-0.00153341		3.63	0.0042777		3.63	-0.00939631		3.633	0.00175084		3.648	-0.00204815		3.626	-0.00538517		3.651	-0.00189358		3.626	0.000349782		3.626	-0.00616733		3.626	-0.00368735		3.63	-0.00334174
3.639	-0.00134889		3.635	0.0018991		3.647	-0.00152597		3.658	-0.00167882		3.635	-0.000740672		3.635	-0.000890644		3.635	0.00439983		3.635	-0.010138		3.637	0.0014843		3.653	-0.0019709		3.631	-0.00665265		3.655	-0.00180286		3.631	0.000706952		3.631	-0.00553113		3.631	-0.00392987		3.635	-0.00302511
3.643	-0.00141464		3.639	0.00136479		3.651	-0.00150423		3.662	-0.0016974		3.639	-0.000800406		3.639	-0.00133184		3.639	0.00370507		3.639	-0.00979266		3.641	0.00139379		3.657	-0.00191133		3.635	-0.00755473		3.66	-0.00180957		3.635	0.0011553		3.635	-0.00474841		3.635	-0.00403885		3.639	-0.00225541
3.647	-0.00141294		3.643	0.00114451		3.655	-0.00152265		3.667	-0.00173971		3.643	-0.000861808		3.643	-0.00213009		3.643	0.00284391		3.643	-0.0104112		3.645	0.00251856		3.661	-0.00192925		3.639	-0.0069434		3.664	-0.00173186		3.639	0.00104405		3.639	-0.00397992		3.639	-0.00415469		3.643	-0.00189887
3.652	-0.00148428		3.647	0.00050594		3.66	-0.00154981		3.671	-0.00160109		3.647	-0.000878257		3.647	-0.00321345		3.647	0.000905532		3.647	-0.0115372		3.65	0.00375111		3.666	-0.00186999		3.643	-0.0069153		3.668	-0.00169623		3.643	0.00171628		3.643	-0.00350047		3.643	-0.00430318		3.647	-0.00137231
3.656	-0.0015262		3.652	0.00035993		3.664	-0.00159905		3.675	-0.00148964		3.652	-0.000983767		3.652	-0.00447978		3.652	0.00107297		3.652	-0.0125065		3.654	0.0045878		3.67	-0.00189257		3.648	-0.00716313		3.672	-0.00170533		3.648	0.00246777		3.648	-0.00290377		3.648	-0.00437462		3.652	-0.000743717
3.66	-0.00157606		3.656	0.000804909		3.668	-0.00156315		3.679	-0.00142574		3.656	-0.000998116		3.656	-0.0055876		3.656	0.00123585		3.656	-0.0117721		3.658	0.00305101		3.674	-0.00198971		3.652	-0.0071036		3.677	-0.00177374		3.652	0.00289896		3.652	-0.00299375		3.652	-0.00445279		3.656	8.06033e-05
3.664	-0.00158504		3.66	0.00146352		3.672	-0.00160939		3.684	-0.00139374		3.66	-0.00090959		3.66	-0.00577117		3.66	0.00141921		3.66	-0.0107879		3.662	0.00162779		3.678	-0.00203494		3.656	-0.00707441		3.681	-0.00189999		3.656	0.00246681		3.656	-0.00294015		3.656	-0.0045486		3.66	0.000142219
3.669	-0.00157548		3.664	0.00150683		3.677	-0.00162174		3.688	-0.00150444		3.664	-0.00122958		3.664	-0.00491475		3.664	0.00153611		3.664	-0.0107762		3.667	0.00142017		3.683	-0.00193742		3.66	-0.00738365		3.685	-0.00197691		3.66	0.00234153		3.66	-0.00221655		3.66	-0.00474217		3.664	0.000292085
3.673	-0.00156034		3.669	0.00121142		3.681	-0.00155161		3.692	-0.00164839		3.669	-0.00143112		3.669	-0.00396176		3.669	0.00185062		3.669	-0.00962424		3.671	0.0020588		3.687	-0.00184908		3.665	-0.00745042		3.69	-0.00187556		3.665	0.00156187		3.664	-0.00247969		3.665	-0.00467089		3.669	0.00016471
3.677	-0.001499		3.673	0.00119758		3.685	-0.00156621		3.697	-0.00178473		3.673	-0.00122996		3.673	-0.00422319		3.673	0.00178903		3.673	-0.00833989		3.675	0.00310693		3.691	-0.00187736		3.669	-0.00647249		3.694	-0.00194328		3.669	0.000831657		3.669	-0.00231461		3.669	-0.00510964		3.673	0.000123859
3.681	-0.00141375		3.677	0.00141064		3.689	-0.00156034		3.701	-0.00180222		3.677	-0.00133986		3.677	-0.00428385		3.677	0.00139816		3.677	-0.00857964		3.679	0.00286467		3.695	-0.00196128		3.673	-0.00509426		3.698	-0.00194666		3.673	0.000392944		3.673	-0.00221788		3.673	-0.00475172		3.677	9.37816e-05
3.686	-0.00135325		3.681	0.00185438		3.694	-0.00155216		3.705	-0.00184438		3.681	-0.00132871		3.681	-0.00360272		3.681	0.00242763		3.681	-0.00832745		3.684	0.00196564		3.7	-0.0020247		3.677	-0.00417187		3.702	-0.00193387		3.677	0.000145047		3.677	-0.0023903		3.677	-0.0044961		3.681	-0.000199343
3.69	-0.00132898		3.686	0.00227648		3.698	-0.00154595		3.709	-0.00189911		3.686	-0.00123459		3.686	-0.00351046		3.686	0.00262737		3.686	-0.00686718		3.688	0.000399589		3.704	-0.00206404		3.682	-0.00423781		3.707	-0.0018949		3.682	0.000319661		3.681	-0.002838		3.682	-0.0044653		3.686	-0.000170908
3.694	-0.00131498		3.69	0.00298064		3.702	-0.00151347		3.714	-0.00189426		3.69	-0.0012377		3.69	-0.00382989		3.69	0.00396291		3.69	-0.00547665		3.692	1.53017e-06		3.708	-0.00214857		3.686	-0.00359028		3.711	-0.00181655		3.686	-0.00016101		3.686	-0.00256165		3.686	-0.00422927		3.69	-0.000124882
3.698	-0.00128603		3.694	0.00341507		3.706	-0.00145796		3.718	-0.00189774		3.694	-0.00117398		3.694	-0.00348826		3.694	0.00252466		3.694	-0.00433831		3.696	0.000307463		3.712	-0.00222858		3.69	-0.0032414		3.715	-0.0017834		3.69	-0.000562924		3.69	-0.00255376		3.69	-0.00454818		3.694	-0.000303832
3.703	-0.0011954		3.698	0.00350638		3.711	-0.0013957		3.722	-0.00193098		3.698	-0.00122549		3.698	-0.0028759		3.698	0.000841237		3.698	-0.00395175		3.701	0.00110474		3.717	-0.00226117		3.694	-0.00349538		3.719	-0.00172213		3.694	-0.000526069		3.694	-0.00266943		3.694	-0.00506273		3.698	-0.00074374
3.707	-0.00115615		3.703	0.002831		3.715	-0.00133412		3.726	-0.0018695		3.703	-0.00126425		3.703	-0.0026676		3.703	-0.000523164		3.703	-0.00276964		3.705	0.00106731		3.721	-0.00230711		3.699	-0.00354303		3.724	-0.00161625		3.699	-0.000293816		3.698	-0.00253906		3.699	-0.00535362		3.703	-0.000100629
3.711	-0.00117833		3.707	0.0028304		3.719	-0.00130869		3.731	-0.00182725		3.707	-0.00115277		3.707	-0.00265083		3.707	-0.00202364		3.707	-0.00222296		3.709	-0.000774595		3.725	-0.00238968		3.703	-0.00345132		3.728	-0.00170596		3.703	-0.000446137		3.703	-0.00203988		3.703	-0.00474522		3.707	1.5995e-05
3.715	-0.00114281		3.711	0.00300171		3.723	-0.00129459		3.735	-0.00176642		3.711	-0.000601652		3.711	-0.00210073		3.711	-0.00322467		3.711	-0.00246422		3.713	-0.00264758		3.73	-0.00244835		3.707	-0.00349951		3.732	-0.00168059		3.707	6.63724e-05		3.707	-0.00167213		3.707	-0.00405269		3.711	9.315e-05
3.72	-0.00121814		3.715	0.00295209		3.728	-0.00130015		3.739	-0.00174961		3.715	-0.000739017		3.715	-0.00148472		3.715	-0.00210618		3.715	-0.0023264		3.718	-0.00401039		3.734	-0.00255541		3.711	-0.00407142		3.737	-0.00164532		3.711	0.000722143		3.711	-0.00264627		3.711	-0.00355357		3.715	0.000218525
3.724	-0.00128845		3.72	0.00278024		3.732	-0.00138158		3.744	-0.00182437		3.719	-0.00106092		3.72	-0.00102928		3.719	-0.000899143		3.72	-0.00151184		3.722	-0.00482255		3.738	-0.00258273		3.716	-0.00509329		3.741	-0.00164034		3.715	0.000652582		3.715	-0.00338233		3.715	-0.00376306		3.72	0.000274561
3.728	-0.00134586		3.724	0.00266418		3.736	-0.00141672		3.748	-0.00176862		3.724	-0.00139253		3.724	-0.00155633		3.724	-0.000511026		3.724	-0.00121044		3.726	-0.00486019		3.742	-0.00261966		3.72	-0.00529455		3.745	-0.00165321		3.72	0.00106941		3.72	-0.00402685		3.72	-0.00380171		3.724	-6.93512e-05
3.732	-0.00128119		3.728	0.00260319		3.74	-0.00141047		3.752	-0.00180664		3.728	-0.00145243		3.728	-0.000949508		3.728	7.75752e-05		3.728	-0.00117189		3.73	-0.00425964		3.747	-0.00265669		3.724	-0.00509263		3.749	-0.00166507		3.724	0.00134268		3.724	-0.00371045		3.724	-0.00421021		3.728	-0.000571981
3.737	-0.00120009		3.732	0.00213738		3.745	-0.00147402		3.756	-0.0018789		3.732	-0.00148868		3.732	0.000290928		3.732	0.000185574		3.732	-0.00134301		3.734	-0.00516275		3.751	-0.00264573		3.728	-0.00592912		3.754	-0.00176001		3.728	0.00181637		3.728	-0.00353778		3.728	-0.00436647		3.732	-0.00131113
3.741	-0.00119877		3.736	0.00163388		3.749	-0.00147814		3.761	-0.00201619		3.736	-0.00152003		3.736	0.000512631		3.736	0.00167487		3.736	-0.00216299		3.739	-0.00642005		3.755	-0.00253067		3.732	-0.00658961		3.758	-0.00173836		3.732	0.00206217		3.732	-0.00338558		3.732	-0.00412262		3.736	-0.00116253
3.745	-0.00125748		3.741	0.00123261		3.753	-0.00146203		3.765	-0.00210879		3.741	-0.0019039		3.741	0.00104977		3.741	0.003281		3.741	-0.00376571		3.743	-0.00701076		3.759	-0.00245987		3.737	-0.00643		3.762	-0.00178182		3.737	0.00192628		3.737	-0.00327526		3.737	-0.0033454		3.741	-0.000555296
3.749	-0.00125636		3.745	0.00132509		3.758	-0.00148364		3.769	-0.00219423		3.745	-0.00245728		3.745	0.00124007		3.745	0.00436934		3.745	-0.00520127		3.747	-0.00754044		3.764	-0.00244255		3.741	-0.00635097		3.766	-0.00177627		3.741	0.00160922		3.741	-0.00424512		3.741	-0.00290637		3.745	-0.000568306
3.754	-0.0012235		3.749	0.00148777		3.762	-0.00149538		3.773	-0.00211548		3.749	-0.00251301		3.749	0.000816507		3.749	0.00607486		3.749	-0.00656032		3.751	-0.00665838		3.768	-0.00240476		3.745	-0.00604223		3.771	-0.00181621		3.745	0.00134958		3.745	-0.00509001		3.745	-0.00326462		3.749	-0.000544223
3.758	-0.0011751		3.753	0.00148245		3.766	-0.00154327		3.778	-0.00212835		3.753	-0.00247381		3.753	-0.000284064		3.753	0.00728848		3.753	-0.00726033		3.756	-0.00489777		3.772	-0.0023254		3.749	-0.00602707		3.775	-0.00194139		3.749	0.000646477		3.749	-0.00536513		3.749	-0.00386436		3.753	-0.000561796
3.762	-0.0010879		3.758	0.00165018		3.77	-0.00160246		3.782	-0.00203938		3.758	-0.00235792		3.758	-0.000657652		3.758	0.00641686		3.758	-0.00808024		3.76	-0.00320905		3.776	-0.00224618		3.754	-0.00525543		3.779	-0.00193467		3.754	6.14279e-05		3.754	-0.00481007		3.754	-0.00399744		3.758	-0.00067397
3.766	-0.00108605		3.762	0.00183689		3.775	-0.00152662		3.786	-0.00196764		3.762	-0.00215846		3.762	-0.00082363		3.762	0.00559072		3.762	-0.00963514		3.764	-0.00163355		3.781	-0.0021775		3.758	-0.00419501		3.783	-0.00206446		3.758	-0.000106899		3.758	-0.00449975		3.758	-0.00392611		3.762	-0.00117493
3.771	-0.00109395		3.766	0.00186345		3.779	-0.00149753		3.791	-0.0019101		3.766	-0.00175631		3.766	-0.000259351		3.766	0.00358314		3.766	-0.0103883		3.768	-0.000364378		3.785	-0.00210359		3.762	-0.00385858		3.788	-0.00206602		3.762	-0.000491477		3.762	-0.00429892		3.762	-0.00407004		3.766	-0.000726106
3.775	-0.00114108		3.77	0.00197224		3.783	-0.00150048		3.795	-0.00180981		3.77	-0.00231332		3.77	-7.38171e-05		3.77	0.0017565		3.77	-0.0109796		3.773	0.000171094		3.789	-0.00205501		3.766	-0.00355115		3.792	-0.00204555		3.766	-0.000926732		3.766	-0.00478325		3.766	-0.00356813		3.77	-0.000213988
3.779	-0.00114288		3.775	0.00259616		3.787	-0.00156063		3.799	-0.00186702		3.775	-0.00279855		3.775	-0.000521287		3.775	0.00127948		3.775	-0.0116597		3.777	0.000343196		3.794	-0.00200383		3.771	-0.00298508		3.796	-0.00199115		3.771	-0.0014933		3.771	-0.00529006		3.771	-0.00350967		3.775	0.00051129
3.783	-0.00113099		3.779	0.00298311		3.792	-0.00163295		3.803	-0.00186509		3.779	-0.00340988		3.779	-0.00121603		3.779	0.00101907		3.779	-0.0106913		3.781	0.00148022		3.798	-0.00206097		3.775	-0.00277974		3.801	-0.00206359		3.775	-0.00146601		3.775	-0.00577449		3.775	-0.00323545		3.779	0.000541094
3.788	-0.00107573		3.783	0.0034159		3.796	-0.00172843		3.808	-0.00182959		3.783	-0.00364306		3.783	-0.00134488		3.783	-0.000797256		3.783	-0.00903308		3.785	0.00226286		3.802	-0.00211872		3.779	-0.00280558		3.805	-0.00209529		3.779	-0.00148334		3.779	-0.00548353		3.779	-0.00331449		3.783	-0.000347628
3.792	-0.00108206		3.787	0.00373257		3.8	-0.00172073		3.812	-0.00179423		3.787	-0.0031643		3.787	-0.00154555		3.787	-0.000649263		3.787	-0.00775209		3.79	0.00290127		3.806	-0.00213558		3.783	-0.00282134		3.809	-0.00212369		3.783	-0.00144136		3.783	-0.00450126		3.783	-0.00355032		3.787	-0.000440649
3.796	-0.00108438		3.792	0.00366228		3.804	-0.00183893		3.816	-0.00174844		3.792	-0.00292515		3.792	-0.00123941		3.792	-0.00072141		3.792	-0.00602936		3.794	0.00248295		3.811	-0.00222725		3.788	-0.00296116		3.813	-0.00203475		3.788	-0.000964728		3.787	-0.00367098		3.788	-0.00310556		3.792	-0.00094711
3.8	-0.00108739		3.796	0.00370424		3.809	-0.00189443		3.82	-0.00168701		3.796	-0.00302207		3.796	-0.000829977		3.796	-0.000463925		3.796	-0.00526793		3.798	0.00212172		3.815	-0.00224969		3.792	-0.00329607		3.818	-0.00199913		3.792	-1.54465e-05		3.792	-0.00282426		3.792	-0.00247388		3.796	-0.00149834
3.805	-0.00111756		3.8	0.00316244		3.813	-0.00183629		3.825	-0.00172359		3.8	-0.00244796		3.8	-0.00187804		3.8	0.000155026		3.8	-0.0042003		3.802	0.00199037		3.819	-0.00228567		3.796	-0.00341204		3.822	-0.00207995		3.796	0.00085207		3.796	-0.00245912		3.796	-0.00286498		3.8	-0.00206511
3.809	-0.0010798		3.804	0.0031194		3.817	-0.00187285		3.829	-0.0017249		3.804	-0.00246714		3.804	-0.00212493		3.804	0.00110478		3.804	-0.00284081		3.807	0.00183503		3.823	-0.00222673		3.8	-0.00377233		3.826	-0.00208243		3.8	0.00139305		3.8	-0.00198939		3.8	-0.00293969		3.804	-0.00212045
3.813	-0.00108949		3.809	0.00322123		3.821	-0.00197455		3.833	-0.00176592		3.809	-0.00259897		3.809	-0.00179989		3.809	0.00263319		3.809	-0.00216385		3.811	0.00190807		3.828	-0.00229599		3.805	-0.00414762		3.83	-0.00212436		3.805	0.00133853		3.804	-0.00191333		3.805	-0.00309971		3.809	-0.0026071
3.817	-0.00114419		3.813	0.00316418		3.826	-0.00202604		3.838	-0.00180254		3.813	-0.00222096		3.813	-0.00157515		3.813	0.00441543		3.813	-0.0013408		3.815	0.00237551		3.832	-0.00232123		3.809	-0.00420362		3.835	-0.00219777		3.809	0.00128096		3.809	-0.00157778		3.809	-0.00379974		3.813	-0.00322068
3.822	-0.00122645		3.817	0.00323665		3.83	-0.00193067		3.842	-0.00177651		3.817	-0.00183597		3.817	-0.000282624		3.817	0.00496553		3.817	-0.000783724		3.819	0.00346903		3.836	-0.00235748		3.813	-0.00372765		3.839	-0.00216764		3.813	0.00108151		3.813	-0.00114312		3.813	-0.00437302		3.817	-0.00409599
3.826	-0.00122196		3.821	0.0032614		3.834	-0.00186972		3.846	-0.00174989		3.821	-0.00166934		3.821	0.000301512		3.821	0.00525831		3.821	-0.00089917		3.824	0.00436653		3.84	-0.00235371		3.817	-0.0044894		3.843	-0.00210821		3.817	0.000323036		3.817	-0.00166245		3.817	-0.00464908		3.821	-0.00389485
3.83	-0.0012488		3.826	0.0027226		3.838	-0.00181449		3.85	-0.00168265		3.826	-0.00116536		3.826	-0.000144447		3.826	0.0045551		3.826	-0.000836794		3.828	0.00529118		3.845	-0.00243238		3.822	-0.00572632		3.848	-0.00213444		3.822	-0.000232585		3.821	-0.00261259		3.822	-0.00463362		3.826	-0.00314313
3.834	-0.00132417		3.83	0.00262075		3.843	-0.00178443		3.855	-0.00173817		3.83	-0.00132422		3.83	-0.000517843		3.83	0.00292363		3.83	-0.00070503		3.832	0.0048731		3.849	-0.00241861		3.826	-0.00703821		3.852	-0.00212324		3.826	-0.000562563		3.826	-0.0028274		3.826	-0.00481281		3.83	-0.00296456
3.839	-0.00143205		3.834	0.0019962		3.847	-0.00166688		3.859	-0.0017616		3.834	-0.00128781		3.834	-0.000972363		3.834	0.00271382		3.834	-0.000774619		3.836	0.00546154		3.853	-0.00230732		3.83	-0.00771523		3.856	-0.00207956		3.83	-0.000779902		3.83	-0.00304933		3.83	-0.00555268		3.834	-0.00262383
3.843	-0.00154127		3.838	0.00121939		3.851	-0.00159985		3.863	-0.00171846		3.838	-0.00128866		3.838	-0.00088326		3.838	0.00237694		3.838	-0.00141486		3.841	0.00575348		3.857	-0.00218552		3.834	-0.00805923		3.86	-0.00201303		3.834	-0.00129634		3.834	-0.00353391		3.834	-0.00615483		3.838	-0.00206344
3.847	-0.00157605		3.843	0.000901235		3.855	-0.00170944		3.867	-0.00169416		3.842	-0.00170271		3.843	-0.000438868		3.842	0.00257408		3.843	-0.0018783		3.845	0.00618936		3.862	-0.00218458		3.839	-0.00832832		3.865	-0.00188793		3.838	-0.00187025		3.838	-0.00361141		3.838	-0.00620354		3.843	-0.00151545
3.851	-0.00155246		3.847	0.000976817		3.86	-0.00166907		3.872	-0.00176354		3.847	-0.00173719		3.847	-0.000586803		3.847	0.00138106		3.847	-0.00216994		3.849	0.00636345		3.866	-0.00222361		3.843	-0.00809051		3.869	-0.00183281		3.843	-0.00175337		3.843	-0.00450522		3.843	-0.00655664		3.847	-0.00162608
3.856	-0.00148732		3.851	0.000966116		3.864	-0.00165169		3.876	-0.00186695		3.851	-0.00235819		3.851	-0.000953261		3.851	0.0019156		3.851	-0.00370156		3.853	0.00622862		3.87	-0.00230717		3.847	-0.00797826		3.873	-0.00176484		3.847	-0.00146557		3.847	-0.00489847		3.847	-0.00622282		3.851	-0.00181019
3.86	-0.00139405		3.855	0.00113792		3.868	-0.00162876		3.88	-0.00191001		3.855	-0.00278035		3.855	-0.00132015		3.855	-0.000216345		3.855	-0.0053364		3.858	0.004455		3.875	-0.00238358		3.851	-0.0079827		3.877	-0.00172393		3.851	-0.00147697		3.851	-0.0054753		3.851	-0.00542942		3.855	-0.00203584
3.864	-0.00132489		3.859	0.00108645		3.872	-0.00162621		3.885	-0.00191425		3.859	-0.00278836		3.859	-0.00127012		3.859	-0.000903106		3.859	-0.00672924		3.862	0.00407388		3.879	-0.00236443		3.855	-0.00788812		3.882	-0.00179342		3.855	-0.00116126		3.855	-0.00524792		3.855	-0.0048712		3.859	-0.00193045
3.868	-0.00130798		3.864	0.000848206		3.877	-0.00169147		3.889	-0.00187423		3.864	-0.00256863		3.864	-0.00206372		3.864	-0.000458162		3.864	-0.00855271		3.866	0.00399823		3.883	-0.002469		3.86	-0.00682037		3.886	-0.00184377		3.86	-0.000383274		3.86	-0.00440345		3.86	-0.00456461		3.864	-0.0019528
3.873	-0.0012789		3.868	0.00120908		3.881	-0.00169049		3.893	-0.00181909		3.868	-0.00261221		3.868	-0.00217772		3.868	-8.76709e-05		3.868	-0.00986078		3.87	0.00434858		3.887	-0.00247867		3.864	-0.00610124		3.89	-0.00182603		3.864	0.000472756		3.864	-0.00383508		3.864	-0.00475212		3.868	-0.00216923
3.877	-0.0012092		3.872	0.00143112		3.885	-0.00172733		3.897	-0.00177714		3.872	-0.00245565		3.872	-0.00193538		3.872	0.00134081		3.872	-0.0100077		3.875	0.00532189		3.892	-0.00249209		3.868	-0.00542932		3.894	-0.00182238		3.868	0.00104227		3.868	-0.00374159		3.868	-0.00470395		3.872	-0.00292082
3.881	-0.00113266		3.876	0.00224734		3.889	-0.00180942		3.902	-0.00186549		3.876	-0.00255057		3.876	-0.00172903		3.876	0.00159117		3.876	-0.0102845		3.879	0.00565711		3.896	-0.00249111		3.872	-0.00540793		3.899	-0.00180487		3.872	0.0014581		3.872	-0.00353157		3.872	-0.00423069		3.876	-0.00353422
3.885	-0.0011189		3.881	0.0031121		3.894	-0.00176056		3.906	-0.00187204		3.881	-0.00242357		3.881	-0.00129401		3.881	0.00125586		3.881	-0.0104067		3.883	0.00575519		3.9	-0.0025015		3.877	-0.00531826		3.903	-0.00179645		3.877	0.00192678		3.877	-0.00311779		3.877	-0.00380202		3.881	-0.00390702
3.89	-0.00109698		3.885	0.00362424		3.898	-0.00168749		3.91	-0.00184627		3.885	-0.00221743		3.885	-0.000538048		3.885	0.00153393		3.885	-0.0112977		3.887	0.00546009		3.904	-0.00246022		3.881	-0.00526827		3.907	-0.00181667		3.881	0.00220592		3.881	-0.00304229		3.881	-0.00293903		3.885	-0.00425736
3.894	-0.00107015		3.889	0.00366474		3.902	-0.00167769		3.914	-0.00174765		3.889	-0.00234122		3.889	-0.00106675		3.889	0.00176539		3.889	-0.0111744		3.892	0.00400248		3.909	-0.00231739		3.885	-0.00521918		3.912	-0.00193719		3.885	0.00184826		3.885	-0.00212911		3.885	-0.00268791		3.889	-0.00411396
3.898	-0.00105982		3.893	0.00328784		3.906	-0.00159257		3.919	-0.00172154		3.893	-0.00172149		3.893	-0.00218012		3.893	0.00173322		3.893	-0.0105165		3.896	0.00460414		3.913	-0.00222558		3.889	-0.00536084		3.916	-0.00204254		3.889	0.00138765		3.889	-0.00182392		3.889	-0.00268697		3.893	-0.00403254
3.902	-0.00106714		3.898	0.00224449		3.911	-0.00155903		3.923	-0.00168895		3.898	-0.00178783		3.898	-0.0029703		3.898	0.00251564		3.898	-0.0106026		3.9	0.00592183		3.917	-0.00232041		3.894	-0.00624885		3.92	-0.00203123		3.894	0.00151978		3.894	-0.00124052		3.894	-0.00270695		3.898	-0.00343162
3.907	-0.00106567		3.902	0.00135579		3.915	-0.00153995		3.927	-0.00169482		3.902	-0.00174199		3.902	-0.00329055		3.902	0.00262376		3.902	-0.00973615		3.904	0.00426557		3.921	-0.00227149		3.898	-0.00778674		3.924	-0.00196236		3.898	0.00179685		3.898	-0.00139573		3.898	-0.00328319		3.902	-0.00307711
3.911	-0.00107545		3.906	0.00168874		3.919	-0.00148722		3.932	-0.00176396		3.906	-0.00203517		3.906	-0.00208697		3.906	0.00317539		3.906	-0.00744204		3.909	0.00268781		3.926	-0.00211281		3.902	-0.00885591		3.929	-0.00188618		3.902	0.00172465		3.902	-0.00115894		3.902	-0.00370981		3.906	-0.00314425
3.915	-0.00107903		3.91	0.000875803		3.923	-0.00147079		3.936	-0.00188343		3.91	-0.00253914		3.91	-0.0014765		3.91	0.00412723		3.91	-0.00656028		3.913	0.00273402		3.93	-0.00197942		3.906	-0.00907331		3.933	-0.00182603		3.906	0.00112087		3.906	-0.000978082		3.906	-0.00370617		3.91	-0.00323506
3.919	-0.00116067		3.915	0.00082949		3.928	-0.00140699		3.94	-0.00191141		3.915	-0.00327844		3.915	-0.00126652		3.915	0.00411786		3.915	-0.006981		3.917	0.00291445		3.934	-0.00203296		3.911	-0.00964885		3.937	-0.00182695		3.911	0.000775922		3.91	-0.00165822		3.911	-0.00375902		3.915	-0.0026705
3.924	-0.00111445		3.919	0.000181802		3.932	-0.00132291		3.944	-0.00194973		3.919	-0.00338458		3.919	-0.00065733		3.919	0.00384117		3.919	-0.00662785		3.921	0.00271385		3.939	-0.00209299		3.915	-0.00958623		3.941	-0.00182103		3.915	0.000668862		3.915	-0.00186975		3.915	-0.00366558		3.919	-0.00267063
3.928	-0.00102905		3.923	0.000268171		3.936	-0.00132935		3.949	-0.00200222		3.923	-0.0034426		3.923	-0.000417806		3.923	0.00415543		3.923	-0.00562891		3.926	0.00248562		3.943	-0.00212388		3.919	-0.00970514		3.946	-0.00184787		3.919	-3.45857e-06		3.919	-0.00192932		3.919	-0.00366947		3.923	-0.00232366
3.932	-0.00103325		3.927	0.000317279		3.941	-0.00137266		3.953	-0.00200305		3.927	-0.00391088		3.927	-0.000671373		3.927	0.00438171		3.927	-0.00471876		3.93	0.00282449		3.947	-0.00218244		3.923	-0.0103228		3.95	-0.00181089		3.923	-0.000278048		3.923	-0.00180948		3.923	-0.00369371		3.927	-0.00174397
3.936	-0.00112198		3.932	9.43087e-06		3.945	-0.00136651		3.957	-0.0019564		3.932	-0.00443301		3.932	-0.000600118		3.932	0.00556337		3.932	-0.00421176		3.934	0.00392477		3.951	-0.00226889		3.928	-0.0117668		3.954	-0.0016919		3.928	-0.000278996		3.927	-0.00174523		3.928	-0.00367749		3.932	-0.00191618
3.941	-0.00112399		3.936	-0.000464962		3.949	-0.00140156		3.961	-0.00183709		3.936	-0.00490567		3.936	-0.00013557		3.936	0.00596708		3.936	-0.00296549		3.938	0.00240416		3.956	-0.00231339		3.932	-0.0131427		3.958	-0.00161914		3.932	-7.08388e-06		3.932	-0.00106226		3.932	-0.00356689		3.936	-0.00175032
3.945	-0.00113167		3.94	-0.000134396		3.953	-0.00143998		3.966	-0.00175604		3.94	-0.00498042		3.94	-0.000101547		3.94	0.00675765		3.94	-0.00147509		3.943	0.00290048		3.96	-0.00222579		3.936	-0.0137368		3.963	-0.00161736		3.936	0.000213033		3.936	-0.000934721		3.936	-0.00346887		3.94	-0.00203633
3.949	-0.00119422		3.944	-0.000308122		3.958	-0.00144909		3.97	-0.00183761		3.944	-0.00526442		3.944	-0.000998661		3.944	0.00650832		3.944	-0.00180563		3.947	0.00445072		3.964	-0.0021616		3.94	-0.0136209		3.967	-0.00162295		3.94	0.000207537		3.94	-0.00110529		3.94	-0.00276083		3.944	-0.00218626
3.953	-0.00123084		3.949	-8.5723e-05		3.962	-0.00142722		3.974	-0.00187372		3.949	-0.00468353		3.949	-0.00223703		3.949	0.00656948		3.949	-0.00334468		3.951	0.00562598		3.968	-0.0021595		3.945	-0.0141551		3.971	-0.00167489		3.945	0.000318197		3.944	-0.00132264		3.945	-0.00254141		3.949	-0.00230738
3.958	-0.00120043		3.953	-3.82435e-06		3.966	-0.00143394		3.979	-0.00178574		3.953	-0.00418286		3.953	-0.00247948		3.953	0.00704675		3.953	-0.00433833		3.955	0.0051114		3.973	-0.00221039		3.949	-0.0142626		3.976	-0.00172348		3.949	0.000931348		3.949	-0.00140007		3.949	-0.00205406		3.953	-0.00206616
3.962	-0.00111979		3.957	-0.000632424		3.97	-0.00154585		3.983	-0.0016984		3.957	-0.00355275		3.957	-0.00265837		3.957	0.00707165		3.957	-0.00491265		3.959	0.00497598		3.977	-0.00214132		3.953	-0.0144677		3.98	-0.00176409		3.953	0.00104186		3.953	-0.000643968		3.953	-0.00162316		3.957	-0.00168486
3.966	-0.00111741		3.961	-0.000819824		3.975	-0.00160405		3.987	-0.00163544		3.961	-0.00340206		3.961	-0.00302677		3.961	0.00717968		3.961	-0.00527377		3.964	0.00371777		3.981	-0.00211154		3.957	-0.0152499		3.984	-0.00182645		3.957	0.000588904		3.957	-0.000528492		3.957	-0.00177799		3.961	-0.00106411
3.97	-0.00110062		3.966	-0.00161243		3.979	-0.00159097		3.991	-0.00165357		3.965	-0.00384553		3.965	-0.00343237		3.965	0.00724645		3.966	-0.00618224		3.968	0.00244941		3.985	-0.00212886		3.962	-0.016552		3.988	-0.0017974		3.961	0.000690384		3.961	-0.0010714		3.961	-0.00249662		3.966	-0.001111
3.975	-0.00105376		3.97	-0.00209607		3.983	-0.00155395		3.996	-0.0016675		3.97	-0.00375781		3.97	-0.00418508		3.97	0.00701213		3.97	-0.00578641		3.972	0.000477193		3.99	-0.00213873		3.966	-0.0166407		3.993	-0.00175816		3.966	0.00069075		3.966	-0.00179629		3.966	-0.00282764		3.97	-0.000931431
3.979	-0.00102367		3.974	-0.00230732		3.987	-0.0015579		4	-0.00171048		3.974	-0.00364419		3.974	-0.00479577		3.974	0.00526543		3.974	-0.00545634		3.976	-0.000661675		3.994	-0.00206068		3.97	-0.015687		3.997	-0.00172674		3.97	0.000668664		3.97	-0.00184598		3.97	-0.00267964		3.974	-0.000187824
3.983	-0.00103048		3.978	-0.0020537		3.992	-0.00165973		4.004	-0.00182099		3.978	-0.00310421		3.978	-0.00568718		3.978	0.00421225		3.978	-0.00533764		3.981	-0.000259614		3.998	-0.00202798		3.974	-0.0143682		4.001	-0.00176138		3.974	0.000278273		3.974	-0.00193661		3.974	-0.00265969		3.978	0.000301626
3.987	-0.00105118		3.982	-0.00128663		3.996	-0.00173639		4.008	-0.00180232		3.982	-0.00246182		3.982	-0.00621227		3.982	0.00364296		3.982	-0.00502777		3.985	-0.000767398		4.002	-0.00210867		3.978	-0.0128933		4.005	-0.00175892		3.978	-0.000239583		3.978	-0.00201929		3.978	-0.00289244		3.982	0.000820383
3.992	-0.00100189		3.987	-0.000495778		4	-0.0017214		4.013	-0.00172436		3.987	-0.00221643		3.987	-0.00548534		3.987	0.00371322		3.987	-0.00409644		3.989	-0.00111266		4.007	-0.00220765		3.983	-0.0117109		4.01	-0.00173593		3.983	-0.000938298		3.983	-0.00173133		3.983	-0.00298276		3.987	0.000556001
3.996	-0.000977181		3.991	-0.000463375		4.004	-0.00173276		4.017	-0.00164689		3.991	-0.00248203		3.991	-0.00483773		3.991	0.00285543		3.991	-0.00281134		3.993	-0.00246111		4.011	-0.00226458		3.987	-0.0103298		4.014	-0.0016935		3.987	-0.00164016		3.987	-0.00171628		3.987	-0.00303605		3.991	0.000225427
4	-0.000985703		3.995	-0.000209742		4.009	-0.00171266		4.021	-0.00166264		3.995	-0.00260282		3.995	-0.00501068		3.995	0.0029306		3.995	-0.00173378		3.998	-0.003828		4.015	-0.00236556		3.991	-0.0104044		4.018	-0.00170707		3.991	-0.00227274		3.991	-0.00188846		3.991	-0.00323769		3.995	0.000230177
4.004	-0.00101917		3.999	0.000406208		4.013	-0.0016187		4.026	-0.00164157		3.999	-0.00271127		3.999	-0.00534267		3.999	0.00281038		3.999	-0.00110179		4.002	-0.00408288		4.02	-0.00243188		3.995	-0.0100708		4.023	-0.00168561		3.995	-0.00222213		3.995	-0.00189274		3.995	-0.00316779		3.999	0.000117706
4.009	-0.00102539		4.004	0.00115561		4.017	-0.00159613		4.03	-0.0016097		4.004	-0.00321136		4.004	-0.00504912		4.004	0.00278654		4.004	-0.000397241		4.006	-0.00252604		4.024	-0.00246565		4	-0.00870601		4.027	-0.001774		4	-0.00150783		4	-0.0024055		4	-0.00310771		4.004	0.000109715
4.013	-0.00109254		4.008	0.00178684		4.021	-0.00159426		4.034	-0.00165646		4.008	-0.00279095		4.008	-0.00445911		4.008	0.00126597		4.008	0.000231705		4.01	-0.00100056		4.028	-0.00237892		4.004	-0.00720109		4.031	-0.00183716		4.004	-0.00110143		4.004	-0.00243386		4.004	-0.0024705		4.008	-0.000428586
4.017	-0.00118685		4.012	0.00246955		4.026	-0.00158726		4.038	-0.00168526		4.012	-0.00221455		4.012	-0.00325457		4.012	-3.78198e-06		4.012	-1.33913e-05		4.015	-0.000557309		4.032	-0.0023691		4.008	-0.00643605		4.035	-0.00184518		4.008	-0.000779368		4.008	-0.00210542		4.008	-0.002292		4.012	-0.000562052
4.021	-0.00122171		4.016	0.00312728		4.03	-0.00155714		4.043	-0.00164202		4.016	-0.00168577		4.016	-0.00170983		4.016	0.000444567		4.016	-0.0005048		4.019	-0.000810922		4.037	-0.00232362		4.012	-0.00696679		4.04	-0.00190633		4.012	-0.000785031		4.012	-0.00210601		4.012	-0.00274095		4.016	-0.000561675
4.026	-0.00123547		4.021	0.00333813		4.034	-0.0014297		4.047	-0.00162724		4.021	-0.00180909		4.021	-0.00015255		4.021	0.000341567		4.021	-0.00122108		4.023	-0.000349751		4.041	-0.00219799		4.017	-0.00789406		4.044	-0.00191511		4.017	-0.00077652		4.016	-0.00236561		4.017	-0.00318531		4.021	-0.000789568
4.03	-0.00131395		4.025	0.0027446		4.038	-0.0013399		4.051	-0.00157841		4.025	-0.00208011		4.025	0.000771558		4.025	0.00100277		4.025	-0.00159321		4.027	0.000145519		4.045	-0.00211898		4.021	-0.0086828		4.048	-0.00195176		4.021	-0.000777254		4.021	-0.00242746		4.021	-0.00315336		4.025	-0.000931902
4.034	-0.00141494		4.029	0.00270207		4.043	-0.00137118		4.055	-0.001611		4.029	-0.0021999		4.029	0.00107968		4.029	0.000230929		4.029	-0.00259847		4.032	0.00114273		4.049	-0.00202746		4.025	-0.00966883		4.052	-0.00200218		4.025	-0.00066218		4.025	-0.00243133		4.025	-0.00328673		4.029	-0.000779482
4.038	-0.00143008		4.033	0.00303432		4.047	-0.00136495		4.06	-0.00171062		4.033	-0.0023144		4.033	0.00118431		4.033	4.58151e-05		4.033	-0.00430754		4.036	0.00235815		4.054	-0.00196071		4.029	-0.0100036		4.057	-0.00194656		4.029	-1.31647e-05		4.029	-0.00280189		4.029	-0.00323749		4.033	-0.00112633
4.043	-0.00143331		4.038	0.00356312		4.051	-0.00136405		4.064	-0.00170359		4.038	-0.0021634		4.038	0.00174385		4.038	-0.00123667		4.038	-0.00532712		4.04	0.00394735		4.058	-0.00180874		4.034	-0.00910995		4.061	-0.00193261		4.034	-0.000120386		4.033	-0.00323405		4.034	-0.003591		4.038	-0.00169066
4.047	-0.00148994		4.042	0.00370784		4.055	-0.00136638		4.068	-0.0017506		4.042	-0.00196225		4.042	0.00210304		4.042	-0.00134675		4.042	-0.00560233		4.044	0.00373424		4.062	-0.00183827		4.038	-0.00815209		4.065	-0.00185855		4.038	-0.000526693		4.038	-0.00408076		4.038	-0.00393784		4.042	-0.00168421
4.051	-0.00153685		4.046	0.00341013		4.06	-0.00136907		4.073	-0.00185125		4.046	-0.0014518		4.046	0.00194569		4.046	-0.000876764		4.046	-0.00576497		4.049	0.00305587		4.066	-0.00187177		4.042	-0.00784311		4.069	-0.00172662		4.042	-0.00130376		4.042	-0.00439269		4.042	-0.00360663		4.046	-0.00155714
4.055	-0.00155144		4.05	0.00336429		4.064	-0.00137587		4.077	-0.00187706		4.05	-0.00133689		4.05	0.00193784		4.05	0.000818999		4.05	-0.00669037		4.053	0.00241884		4.071	-0.00187088		4.046	-0.00822385		4.074	-0.00172356		4.046	-0.0018474		4.046	-0.00432993		4.046	-0.00347934		4.05	-0.000990405
4.06	-0.00152185		4.055	0.00329569		4.068	-0.00139848		4.081	-0.00185594		4.055	-0.0012714		4.055	0.00207166		4.055	0.00249439		4.055	-0.0081233		4.057	0.00365915		4.075	-0.00192473		4.051	-0.0083241		4.078	-0.00180544		4.051	-0.00240616		4.05	-0.00465322		4.051	-0.00353051		4.055	-0.000965484
4.064	-0.00147744		4.059	0.00345836		4.072	-0.00140613		4.085	-0.00184005		4.059	-0.00197572		4.059	0.0017224		4.059	0.0026311		4.059	-0.00930045		4.061	0.00469324		4.079	-0.00202234		4.055	-0.00799554		4.082	-0.0018519		4.055	-0.00211357		4.055	-0.00503415		4.055	-0.00301521		4.059	-0.000865797
4.068	-0.00142356		4.063	0.00404058		4.077	-0.00141929		4.09	-0.00187401		4.063	-0.00195739		4.063	0.000495966		4.063	0.00358441		4.063	-0.00995535		4.066	0.00447464		4.084	-0.00204897		4.059	-0.00858332		4.087	-0.00193558		4.059	-0.0020961		4.059	-0.00518361		4.059	-0.00267311		4.063	-0.000646856
4.072	-0.00132023		4.067	0.00465435		4.081	-0.00142904		4.094	-0.00191697		4.067	-0.00174138		4.067	-0.000603802		4.067	0.00382964		4.067	-0.0109895		4.07	0.00446129		4.088	-0.00207852		4.063	-0.00809674		4.091	-0.00201214		4.063	-0.00202703		4.063	-0.00569304		4.063	-0.00251707		4.067	-0.000436244
4.077	-0.00131914		4.072	0.00436433		4.085	-0.00145032		4.098	-0.00182016		4.072	-0.00229623		4.072	-0.00140952		4.072	0.00509418		4.072	-0.0112519		4.074	0.00471217		4.092	-0.0020891		4.068	-0.00737845		4.095	-0.00207572		4.068	-0.00210148		4.067	-0.00573617		4.068	-0.00266339		4.072	-0.000511539
4.081	-0.00138286		4.076	0.00421422		4.089	-0.00154322		4.102	-0.0018062		4.076	-0.00265283		4.076	-0.0021321		4.076	0.00420481		4.076	-0.0108518		4.078	0.00523855		4.096	-0.00213375		4.072	-0.00715903		4.099	-0.00213182		4.072	-0.00256245		4.072	-0.00531879		4.072	-0.00305274		4.076	0.00025979
4.085	-0.00142004		4.08	0.00390902		4.094	-0.00157353		4.107	-0.00189318		4.08	-0.00274515		4.08	-0.00342807		4.08	0.00520149		4.08	-0.011581		4.083	0.00539559		4.101	-0.00226741		4.076	-0.00779957		4.104	-0.00221319		4.076	-0.00215159		4.076	-0.00472613		4.076	-0.00266198		4.08	0.000698627
4.089	-0.00142142		4.084	0.00330434		4.098	-0.00156832		4.111	-0.00196413		4.084	-0.00299248		4.084	-0.00482996		4.084	0.00545718		4.084	-0.0128932		4.087	0.00543261		4.105	-0.00229797		4.08	-0.00919244		4.108	-0.00223923		4.08	-0.00195729		4.08	-0.00388431		4.08	-0.00241459		4.084	0.000625079
4.094	-0.00136351		4.089	0.00305488		4.102	-0.00156527		4.115	-0.00198606		4.088	-0.00307091		4.088	-0.0054058		4.088	0.00546287		4.089	-0.0124858		4.091	0.00475972		4.109	-0.00240928		4.085	-0.0107		4.112	-0.00227644		4.084	-0.00186884		4.084	-0.00293812		4.084	-0.00279759		4.089	0.000587407
4.098	-0.00129065		4.093	0.00315524		4.107	-0.00157649		4.12	-0.0019846		4.093	-0.00346842		4.093	-0.0056717		4.093	0.00532309		4.093	-0.0122087		4.095	0.00368573		4.113	-0.00254322		4.089	-0.0115836		4.116	-0.00225923		4.089	-0.00115887		4.089	-0.00232568		4.089	-0.00325312		4.093	0.000465772
4.102	-0.00124178		4.097	0.00225825		4.111	-0.00166314		4.124	-0.00200015		4.097	-0.00350118		4.097	-0.00635183		4.097	0.00542725		4.097	-0.0120837		4.1	0.00315437		4.118	-0.00255778		4.093	-0.0124382		4.121	-0.0021742		4.093	-0.000482132		4.093	-0.00175288		4.093	-0.00339875		4.097	0.000359746
4.106	-0.00125689		4.101	0.00211388		4.115	-0.00175242		4.128	-0.00203033		4.101	-0.00293363		4.101	-0.00563049		4.101	0.00452877		4.101	-0.0106649		4.104	0.00265121		4.122	-0.00254774		4.097	-0.0127131		4.125	-0.00205534		4.097	-0.000152945		4.097	-0.00148283		4.097	-0.00337748		4.101	0.000276472
4.111	-0.0012667		4.105	0.0019278		4.119	-0.00182977		4.132	-0.00204331		4.105	-0.00284661		4.105	-0.00434997		4.105	0.00416614		4.105	-0.00970683		4.108	0.00275754		4.126	-0.00260509		4.101	-0.0127031		4.129	-0.00193277		4.101	-0.000220011		4.101	-0.000935069		4.101	-0.00328991		4.105	0.000253828
4.115	-0.00124406		4.11	0.000813501		4.124	-0.00187208		4.137	-0.00211282		4.11	-0.00275236		4.11	-0.00377966		4.11	0.00413776		4.11	-0.00827059		4.112	0.00271951		4.13	-0.00267306		4.106	-0.0139675		4.134	-0.00178815		4.106	-0.000326794		4.106	-0.000438828		4.106	-0.00325251		4.11	-0.000448036
4.119	-0.00115523		4.114	7.7993e-07		4.128	-0.00185614		4.141	-0.00220139		4.114	-0.00265123		4.114	-0.00293777		4.114	0.0041394		4.114	-0.0066508		4.117	0.00241597		4.135	-0.0027572		4.11	-0.0147926		4.138	-0.00174649		4.11	-0.000364483		4.11	-0.00064132		4.11	-0.00310362		4.114	-0.000425665
4.123	-0.00109055		4.118	-0.000348231		4.132	-0.00185572		4.145	-0.00223137		4.118	-0.00213143		4.118	-0.00215996		4.118	0.00579011		4.118	-0.00588309		4.121	0.00154083		4.139	-0.00265937		4.114	-0.0154874		4.142	-0.00166367		4.114	3.80008e-05		4.114	-0.000712779		4.114	-0.00289908		4.118	-0.0012098
4.128	-0.00103352		4.122	-4.2511e-05		4.136	-0.0018465		4.149	-0.00224971		4.122	-0.00218982		4.122	-0.000947313		4.122	0.00567523		4.122	-0.00414685		4.125	0.00177232		4.143	-0.00256105		4.118	-0.0155838		4.146	-0.00160029		4.118	-0.00032267		4.118	-0.000594315		4.118	-0.00282073		4.122	-0.00189714
4.132	-0.000983224		4.127	0.000398655		4.141	-0.00185488		4.154	-0.00214452		4.127	-0.00211747		4.127	0.000420972		4.127	0.00567464		4.127	-0.002999		4.129	0.00206257		4.147	-0.00251287		4.123	-0.0152769		4.151	-0.00160829		4.123	-0.000299851		4.123	-0.000878389		4.123	-0.00284906		4.127	-0.00191721
4.136	-0.00100606		4.131	-6.26049e-05		4.145	-0.00185468		4.158	-0.00203618		4.131	-0.00203845		4.131	0.000842992		4.131	0.00555285		4.131	-0.00320696		4.134	0.00178901		4.152	-0.00244817		4.127	-0.0143952		4.155	-0.00160116		4.127	-0.000419366		4.127	-0.00102906		4.127	-0.00263353		4.131	-0.00258073
4.14	-0.00106256		4.135	-0.000619642		4.149	-0.00182739		4.162	-0.00200625		4.135	-0.0021748		4.135	0.000875109		4.135	0.00549377		4.135	-0.00435594		4.138	0.00359251		4.156	-0.00237295		4.131	-0.013376		4.159	-0.00166717		4.131	-0.001003		4.131	-0.0011182		4.131	-0.0024732		4.135	-0.00303123
4.145	-0.00105786		4.139	6.13339e-05		4.153	-0.00173764		4.167	-0.00197487		4.139	-0.00219822		4.139	-0.000148492		4.139	0.00526932		4.139	-0.00438332		4.142	0.00439917		4.16	-0.00238929		4.135	-0.0122665		4.163	-0.00176771		4.135	-0.00179548		4.135	-0.00113998		4.135	-0.00277884		4.139	-0.00361623
4.149	-0.00106714		4.144	6.65312e-05		4.158	-0.00165748		4.171	-0.00194303		4.144	-0.00221021		4.144	-0.00139789		4.144	0.00656523		4.144	-0.00602567		4.146	0.00518032		4.165	-0.0024323		4.14	-0.0109399		4.168	-0.00185208		4.14	-0.00241386		4.14	-0.00110015		4.14	-0.00323107		4.144	-0.0041803
4.153	-0.00114349		4.148	0.000167632		4.162	-0.00162434		4.175	-0.00196354		4.148	-0.0027341		4.148	-0.00211337		4.148	0.00612335		4.148	-0.00573975		4.151	0.00351252		4.169	-0.00251581		4.144	-0.00920501		4.172	-0.00192376		4.144	-0.00165182		4.144	-0.00152208		4.144	-0.0037329		4.148	-0.00410469
4.157	-0.00115761		4.152	0.000399157		4.166	-0.00158552		4.179	-0.00197278		4.152	-0.00266059		4.152	-0.0029305		4.152	0.00591875		4.152	-0.00586767		4.155	0.00275024		4.173	-0.00250132		4.148	-0.00736632		4.176	-0.00193038		4.148	-0.0014886		4.148	-0.00159487		4.148	-0.00444569		4.152	-0.00334879
4.162	-0.00118536		4.156	0.000652103		4.17	-0.00153747		4.184	-0.00196087		4.156	-0.00211513		4.156	-0.00405954		4.156	0.00609738		4.156	-0.00590678		4.159	0.00142146		4.177	-0.00255557		4.152	-0.00689411		4.18	-0.001902		4.152	-0.00154562		4.152	-0.00122404		4.152	-0.00459602		4.156	-0.00289183
4.166	-0.00118474		4.161	0.000108618		4.175	-0.00147421		4.188	-0.00186378		4.161	-0.0021239		4.161	-0.00544881		4.161	0.00619249		4.161	-0.00619919		4.163	0.00208242		4.182	-0.00268957		4.157	-0.00701929		4.185	-0.00191536		4.157	-0.00177623		4.156	-0.00123715		4.157	-0.00431588		4.161	-0.00281077
4.17	-0.00118816		4.165	-0.000778142		4.179	-0.00147062		4.192	-0.00178864		4.165	-0.00251459		4.165	-0.00690638		4.165	0.0061033		4.165	-0.00825602		4.168	0.00163738		4.186	-0.00266735		4.161	-0.00696793		4.189	-0.0019092		4.161	-0.00183726		4.161	-0.00166443		4.161	-0.00462513		4.165	-0.0024366
4.174	-0.00122243		4.169	-0.000551432		4.183	-0.00148309		4.196	-0.00176877		4.169	-0.00261362		4.169	-0.00745805		4.169	0.00583831		4.169	-0.010383		4.172	0.00222366		4.19	-0.00260547		4.165	-0.00735212		4.193	-0.00187283		4.165	-0.0021076		4.165	-0.00145458		4.165	-0.00522571		4.169	-0.00270954
4.179	-0.00123515		4.173	-0.000570899		4.187	-0.00148485		4.201	-0.00175561		4.173	-0.00258949		4.173	-0.00774063		4.173	0.00602135		4.173	-0.0119603		4.176	0.00369742		4.194	-0.00260074		4.169	-0.00753249		4.198	-0.00192294		4.169	-0.00165178		4.169	-0.00135851		4.169	-0.00537861		4.173	-0.00209592
4.183	-0.00118654		4.178	-0.000572943		4.192	-0.00146824		4.205	-0.00176039		4.178	-0.00268286		4.178	-0.00814953		4.178	0.00532396		4.178	-0.0117211		4.18	0.00249158		4.199	-0.00255983		4.174	-0.00758374		4.202	-0.00185644		4.174	-0.00104692		4.173	-0.00126253		4.174	-0.00583461		4.178	-0.00176318
4.187	-0.00118169		4.182	-0.00113796		4.196	-0.00146027		4.209	-0.00176224		4.182	-0.00275835		4.182	-0.00799157		4.182	0.0039793		4.182	-0.0111122		4.184	0.000851974		4.203	-0.00246964		4.178	-0.00857711		4.206	-0.0018066		4.178	-0.0007696		4.178	-0.00137567		4.178	-0.00588661		4.182	-0.00105816
4.191	-0.0011656		4.186	-0.00177948		4.2	-0.00143571		4.214	-0.00173949		4.186	-0.00277061		4.186	-0.0080843		4.186	0.00281685		4.186	-0.0106299		4.189	-0.000263923		4.207	-0.0023815		4.182	-0.00958476		4.21	-0.00172853		4.182	-0.000373952		4.182	-0.00144454		4.182	-0.00614765		4.186	-0.000694026
4.196	-0.00118107		4.19	-0.00181474		4.204	-0.0014665		4.218	-0.00169073		4.19	-0.00297909		4.19	-0.00781978		4.19	0.00230509		4.19	-0.010832		4.193	0.00138262		4.211	-0.00227446		4.186	-0.0107148		4.215	-0.00169207		4.186	-0.000485228		4.186	-0.00102363		4.186	-0.00586144		4.19	-0.000795452
4.2	-0.00123579		4.195	-0.00100881		4.209	-0.00155218		4.222	-0.00156377		4.195	-0.00296893		4.195	-0.00799195		4.195	0.00215859		4.195	-0.0124324		4.197	0.00154372		4.216	-0.00227052		4.191	-0.0117075		4.219	-0.00169375		4.191	-7.35665e-06		4.19	-0.00104118		4.191	-0.00513136		4.195	-0.00079621
4.204	-0.00127064		4.199	-0.000206718		4.213	-0.001567		4.226	-0.00149801		4.199	-0.00313303		4.199	-0.00832898		4.199	0.00102034		4.199	-0.0129853		4.201	0.00274088		4.22	-0.00233267		4.195	-0.0111822		4.223	-0.00168976		4.195	0.000581588		4.195	-0.00110493		4.195	-0.00514595		4.199	-0.00111779
4.208	-0.00129201		4.203	0.000811184		4.217	-0.00157944		4.231	-0.00147656		4.203	-0.00332048		4.203	-0.00835968		4.203	-0.000807956		4.203	-0.0131135		4.206	0.00223611		4.224	-0.00225322		4.199	-0.0111806		4.227	-0.00170293		4.199	0.00110465		4.199	-0.000884618		4.199	-0.0054965		4.203	-0.000459937
4.213	-0.00134771		4.207	0.00143322		4.221	-0.00157708		4.235	-0.0014689		4.207	-0.00354981		4.207	-0.0085605		4.207	-0.001824		4.207	-0.0122239		4.21	0.00270833		4.229	-0.00229175		4.203	-0.0113627		4.232	-0.0017696		4.203	0.00184908		4.203	-0.000616425		4.203	-0.00520262		4.207	-0.000252609
4.217	-0.00132525		4.212	0.000599956		4.226	-0.00157923		4.239	-0.00147815		4.211	-0.00382442		4.212	-0.00925533		4.211	-0.00285025		4.212	-0.010396		4.214	0.00280657		4.233	-0.00229201		4.208	-0.0106412		4.236	-0.00183897		4.207	0.00255329		4.207	-0.000871805		4.207	-0.00496729		4.212	-0.000190401
4.221	-0.00133949		4.216	0.000548481		4.23	-0.0015847		4.243	-0.00153191		4.216	-0.00372637		4.216	-0.00983261		4.216	-0.00415317		4.216	-0.00935506		4.218	0.00181037		4.237	-0.00220504		4.212	-0.0109037		4.24	-0.00182751		4.212	0.0021253		4.212	-0.0011666		4.212	-0.00479571		4.216	-0.000159739
4.225	-0.00141409		4.22	0.000240103		4.234	-0.00159365		4.248	-0.00157277		4.22	-0.00338124		4.22	-0.00981211		4.22	-0.00466327		4.22	-0.00859779		4.223	0.00190297		4.241	-0.00219424		4.216	-0.011486		4.245	-0.00179297		4.216	0.00140254		4.216	-0.00192065		4.216	-0.00468565		4.22	1.12772e-05
4.23	-0.00150053		4.224	0.000846083		4.238	-0.00164081		4.252	-0.00160096		4.224	-0.00342777		4.224	-0.0090533		4.224	-0.00336787		4.224	-0.00927652		4.227	0.00177613		4.246	-0.00217694		4.22	-0.0119173		4.249	-0.00180817		4.22	0.00110521		4.22	-0.00226989		4.22	-0.00484533		4.224	-0.000331011
4.234	-0.00152911		4.228	0.000447127		4.243	-0.00167249		4.256	-0.00159768		4.228	-0.00365296		4.228	-0.00811885		4.228	-0.00160468		4.228	-0.00988903		4.231	0.00258157		4.25	-0.00225062		4.224	-0.0129542		4.253	-0.00187738		4.224	0.000507728		4.224	-0.00249192		4.224	-0.00508104		4.228	-0.000835198
4.238	-0.00150871		4.233	0.00070168		4.247	-0.00158691		4.261	-0.0015411		4.233	-0.00352353		4.233	-0.00754482		4.233	-0.00109817		4.233	-0.0109003		4.235	0.00223529		4.254	-0.00236392		4.229	-0.0132824		4.257	-0.00191492		4.229	-0.00025706		4.229	-0.00261233		4.229	-0.00559437		4.233	-0.00137068
4.242	-0.00144495		4.237	0.00073452		4.251	-0.00153328		4.265	-0.00154119		4.237	-0.00386605		4.237	-0.00620014		4.237	-0.00108821		4.237	-0.0114836		4.24	0.00168086		4.258	-0.00231196		4.233	-0.0137574		4.262	-0.00191075		4.233	-0.000641911		4.233	-0.00268791		4.233	-0.00600598		4.237	-0.00215518
4.247	-0.00145518		4.241	0.00066211		4.255	-0.00153525		4.269	-0.00155613		4.241	-0.00375235		4.241	-0.00488283		4.241	0.000322898		4.241	-0.0111054		4.244	0.00145297		4.263	-0.00219025		4.237	-0.0138237		4.266	-0.00193088		4.237	-0.00100321		4.237	-0.00264377		4.237	-0.00610475		4.241	-0.0019394
4.251	-0.00151403		4.245	0.000585376		4.26	-0.00152965		4.273	-0.0015505		4.245	-0.00405059		4.245	-0.00358714		4.245	0.00215022		4.245	-0.0112799		4.248	0.00208801		4.267	-0.002224		4.241	-0.0125096		4.27	-0.00190358		4.241	-0.00186994		4.241	-0.00261412		4.241	-0.0062498		4.245	-0.00194731
4.255	-0.00155687		4.25	0.000497313		4.264	-0.00152431		4.278	-0.00155762		4.25	-0.0042036		4.25	-0.00296596		4.25	0.00313654		4.25	-0.0109847		4.252	0.00119383		4.271	-0.00233779		4.246	-0.0115968		4.274	-0.00191701		4.246	-0.00214818		4.246	-0.0023743		4.246	-0.00609903		4.25	-0.0019383
4.259	-0.00160688		4.254	0.00152988		4.268	-0.00154283		4.282	-0.00155736		4.254	-0.00443088		4.254	-0.00246438		4.254	0.00398403		4.254	-0.0128064		4.257	0.00012171		4.275	-0.00248604		4.25	-0.0122991		4.279	-0.0018613		4.25	-0.00290056		4.25	-0.00205463		4.25	-0.00610146		4.254	-0.00185753
4.264	-0.00158684		4.258	0.00216696		4.273	-0.00157933		4.286	-0.00149975		4.258	-0.00497862		4.258	-0.00170894		4.258	0.00457229		4.258	-0.0135334		4.261	-0.000407806		4.28	-0.00253702		4.254	-0.0129382		4.283	-0.00192469		4.254	-0.00276527		4.254	-0.00197471		4.254	-0.00624611		4.258	-0.00238024
4.268	-0.00155562		4.262	0.00289338		4.277	-0.00158215		4.29	-0.00149765		4.262	-0.0056028		4.262	-0.0013324		4.262	0.00497264		4.262	-0.0143308		4.265	8.65037e-05		4.284	-0.00253469		4.258	-0.0129421		4.287	-0.00198375		4.258	-0.00265034		4.258	-0.00156742		4.258	-0.00589419		4.262	-0.0030553
4.272	-0.00157024		4.267	0.00204865		4.281	-0.00157613		4.295	-0.00143698		4.267	-0.00541417		4.267	-0.00131668		4.267	0.00342389		4.267	-0.0151435		4.269	0.000941023		4.288	-0.0025259		4.263	-0.0123343		4.291	-0.00195001		4.263	-0.00249241		4.263	-0.00120066		4.263	-0.00531611		4.267	-0.00284598
4.276	-0.00156543		4.271	0.00243501		4.285	-0.00160969		4.299	-0.00141304		4.271	-0.00500048		4.271	-0.002289		4.271	0.00208745		4.271	-0.0159167		4.274	0.000781265		4.292	-0.00240877		4.267	-0.0121938		4.296	-0.00188948		4.267	-0.00210466		4.267	-0.000945819		4.267	-0.00497856		4.271	-0.00286204
4.281	-0.00160507		4.275	0.0020838		4.29	-0.00163485		4.303	-0.00148795		4.275	-0.00526127		4.275	-0.0027666		4.275	0.00107051		4.275	-0.0168515		4.278	-0.00044649		4.297	-0.00229144		4.271	-0.012524		4.3	-0.00189225		4.271	-0.0020923		4.271	-0.000986551		4.271	-0.00444899		4.275	-0.00232515
4.285	-0.00168526		4.279	0.00211077		4.294	-0.00165447		4.308	-0.00153208		4.279	-0.00552803		4.279	-0.00323476		4.279	-0.00065862		4.279	-0.0164402		4.282	0.000421417		4.301	-0.00235836		4.275	-0.013106		4.304	-0.00192614		4.275	-0.00264973		4.275	-0.000914321		4.275	-0.00400421		4.279	-0.00140961
4.289	-0.00167168		4.284	0.00217718		4.298	-0.00169258		4.312	-0.00152709		4.284	-0.0059652		4.284	-0.00389126		4.284	-0.0025114		4.284	-0.0183577		4.286	-0.000505697		4.305	-0.00248207		4.28	-0.0141173		4.309	-0.00191688		4.28	-0.00312831		4.279	-0.0009843		4.28	-0.00340806		4.284	-0.00143269
4.293	-0.00159455		4.288	0.00221951		4.302	-0.00171191		4.316	-0.0015454		4.288	-0.00583208		4.288	-0.00354195		4.288	-0.00358379		4.288	-0.0187351		4.291	-0.00145159		4.31	-0.00240205		4.284	-0.0149648		4.313	-0.00191207		4.284	-0.00320139		4.284	-0.000948682		4.284	-0.00331673		4.288	-0.00144034
4.298	-0.00149757		4.292	0.00229138		4.307	-0.0017427		4.32	-0.00151887		4.292	-0.0058534		4.292	-0.00265497		4.292	-0.00376069		4.292	-0.0197319		4.295	-0.00053075		4.314	-0.00222326		4.288	-0.0145773		4.317	-0.00184084		4.288	-0.00368756		4.288	-0.00183007		4.288	-0.00379369		4.292	-0.00144896
4.302	-0.00141842		4.296	0.00212478		4.311	-0.00172577		4.325	-0.00149474		4.296	-0.00549931		4.296	-0.00272507		4.296	-0.00314362		4.296	-0.0188526		4.299	0.000688896		4.318	-0.00212964		4.292	-0.0138688		4.321	-0.00181778		4.292	-0.00350784		4.292	-0.00275129		4.292	-0.00407383		4.296	-0.00138785
4.306	-0.00138735		4.301	0.00218153		4.315	-0.00171836		4.329	-0.00148077		4.301	-0.00488637		4.301	-0.00293716		4.301	-0.00302845		4.301	-0.018705		4.303	0.00224804		4.322	-0.0021362		4.297	-0.014017		4.326	-0.00169361		4.297	-0.00387558		4.296	-0.0031328		4.297	-0.00421512		4.301	-0.000985635
4.31	-0.00131358		4.305	0.00245843		4.319	-0.00174286		4.333	-0.00145643		4.305	-0.00442315		4.305	-0.00256446		4.305	-0.00314149		4.305	-0.0181862		4.308	0.00280705		4.327	-0.00213395		4.301	-0.01454		4.33	-0.00167963		4.301	-0.00334324		4.301	-0.00344857		4.301	-0.00461769		4.305	-0.000914928
4.315	-0.00122264		4.309	0.00341387		4.324	-0.00167833		4.337	-0.00145807		4.309	-0.00440352		4.309	-0.002153		4.309	-0.00331782		4.309	-0.0167628		4.312	0.00248044		4.331	-0.0021391		4.305	-0.0145411		4.334	-0.00165924		4.305	-0.00288664		4.305	-0.00395993		4.305	-0.00462762		4.309	-0.000947972
4.319	-0.00122389		4.313	0.00371524		4.328	-0.00166281		4.342	-0.00146812		4.313	-0.00426828		4.313	-0.00190153		4.313	-0.00353527		4.313	-0.0151403		4.316	0.00158702		4.335	-0.00223847		4.309	-0.0140082		4.338	-0.00163113		4.309	-0.0029725		4.309	-0.00480526		4.309	-0.00432051		4.313	-0.000376433
4.323	-0.00120307		4.318	0.00374935		4.332	-0.00165435		4.346	-0.00141874		4.318	-0.00361695		4.318	-0.00266545		4.318	-0.00311578		4.318	-0.0140184		4.32	0.00307377		4.339	-0.00231925		4.314	-0.0133726		4.343	-0.00167306		4.314	-0.00260489		4.313	-0.00514793		4.314	-0.00431293		4.318	-0.00103676
4.327	-0.00114576		4.322	0.00262962		4.336	-0.00161786		4.35	-0.00140305		4.322	-0.00310341		4.322	-0.00280325		4.322	-0.00132145		4.322	-0.0125936		4.325	0.00365906		4.344	-0.00226198		4.318	-0.0136567		4.347	-0.00170686		4.318	-0.00234403		4.318	-0.00534296		4.318	-0.00453014		4.322	-0.00194202
4.332	-0.00113365		4.326	0.00177273		4.341	-0.0015832		4.355	-0.00140802		4.326	-0.00296994		4.326	-0.00216987		4.326	0.000601985		4.326	-0.010489		4.329	0.00385966		4.348	-0.0021903		4.322	-0.0133024		4.351	-0.00172746		4.322	-0.00221497		4.322	-0.00604938		4.322	-0.00465941		4.326	-0.00249872
4.336	-0.00120268		4.33	0.00147674		4.345	-0.00157033		4.359	-0.00139889		4.33	-0.00293612		4.33	-0.00251644		4.33	0.00144053		4.33	-0.00904061		4.333	0.00452919		4.352	-0.00225224		4.326	-0.0134265		4.356	-0.00172108		4.326	-0.00205781		4.326	-0.00694563		4.326	-0.00474744		4.33	-0.00254425
4.34	-0.00130614		4.335	0.00109581		4.349	-0.00152845		4.363	-0.00143232		4.334	-0.00240316		4.335	-0.00321538		4.334	0.00146404		4.335	-0.00729386		4.337	0.00448012		4.356	-0.00234736		4.331	-0.0148466		4.36	-0.00180132		4.33	-0.00145443		4.33	-0.00610314		4.33	-0.00442955		4.335	-0.00263523
4.344	-0.00139053		4.339	0.000550305		4.353	-0.00151619		4.367	-0.0015314		4.339	-0.0023065		4.339	-0.00250206		4.339	0.00123995		4.339	-0.00580451		4.342	0.00464631		4.361	-0.00233285		4.335	-0.0148316		4.364	-0.00186082		4.335	-0.00120178		4.335	-0.00531386		4.335	-0.0037741		4.339	-0.00246598
4.349	-0.00147186		4.343	-0.000474514		4.358	-0.00149067		4.372	-0.00164875		4.343	-0.00229035		4.343	-0.00188964		4.343	0.00198164		4.343	-0.00429733		4.346	0.00471602		4.365	-0.00243141		4.339	-0.0132875		4.368	-0.00193251		4.339	-0.00125712		4.339	-0.00469207		4.339	-0.00330105		4.343	-0.00221453
4.353	-0.00153813		4.347	-0.00154175		4.362	-0.00148322		4.376	-0.00169664		4.347	-0.00227335		4.347	-0.0027677		4.347	0.00384232		4.347	-0.00320291		4.35	0.00479064		4.369	-0.00248949		4.343	-0.0120027		4.373	-0.0019483		4.343	-0.00135234		4.343	-0.00397642		4.343	-0.00320979		4.347	-0.00160828
4.357	-0.00153743		4.351	-0.00214761		4.366	-0.0015316		4.38	-0.00169484		4.351	-0.00242983		4.351	-0.00423212		4.351	0.00554016		4.351	-0.00248296		4.354	0.00581492		4.374	-0.00253706		4.347	-0.0112823		4.377	-0.00206919		4.347	-0.00115901		4.347	-0.00350927		4.347	-0.00347238		4.351	-0.00226864
4.361	-0.00146168		4.356	-0.00211774		4.37	-0.00156407		4.384	-0.00166253		4.356	-0.00243214		4.356	-0.00451005		4.356	0.00697915		4.356	-0.00179389		4.359	0.00569572		4.378	-0.00246065		4.352	-0.0111291		4.381	-0.00222204		4.352	-0.00129227		4.352	-0.00332224		4.352	-0.00368763		4.356	-0.00215262
4.365	-0.00142749		4.36	-0.0016764		4.375	-0.00156373		4.389	-0.00164149		4.36	-0.00278228		4.36	-0.00467032		4.36	0.00793863		4.36	-0.000850636		4.363	0.0044578		4.382	-0.00235106		4.356	-0.00996059		4.385	-0.00223219		4.356	-0.000963826		4.356	-0.0034808		4.356	-0.00348703		4.36	-0.00154221
4.37	-0.00140548		4.364	-0.0006287		4.379	-0.00155773		4.393	-0.00173931		4.364	-0.00332335		4.364	-0.00550948		4.364	0.00791451		4.364	-0.000658408		4.367	0.00404773		4.386	-0.00241079		4.36	-0.0085273		4.39	-0.00217288		4.36	-0.000211744		4.36	-0.00354352		4.36	-0.00332828		4.364	-0.000675726
4.374	-0.00138144		4.368	-1.30987e-05		4.383	-0.00158286		4.397	-0.00189009		4.368	-0.00311009		4.368	-0.00594677		4.368	0.00758135		4.368	-0.000356927		4.371	0.0042978		4.391	-0.00242786		4.364	-0.00794817		4.394	-0.00218156		4.364	0.000499377		4.364	-0.00335677		4.364	-0.00337085		4.368	-0.000110094
4.378	-0.00129946		4.373	5.36682e-05		4.387	-0.00159363		4.402	-0.00193485		4.373	-0.00307648		4.373	-0.00563445		4.373	0.00732113		4.373	-6.78898e-05		4.376	0.00294604		4.395	-0.00246064		4.369	-0.00667697		4.398	-0.00220308		4.369	0.00092292		4.369	-0.00324601		4.369	-0.00336331		4.373	-5.69025e-05
4.382	-0.00119134		4.377	0.000417366		4.392	-0.00166045		4.406	-0.00197351		4.377	-0.00368273		4.377	-0.00568397		4.377	0.00729463		4.377	0.000344022		4.38	0.000836377		4.399	-0.0024288		4.373	-0.00494228		4.402	-0.00212074		4.373	0.0003566		4.373	-0.0033083		4.373	-0.00382355		4.377	7.63516e-05
4.387	-0.00118497		4.381	0.00114421		4.396	-0.00170156		4.41	-0.0019682		4.381	-0.00420499		4.381	-0.00620481		4.381	0.00727728		4.381	-0.00183165		4.384	-0.000590874		4.403	-0.00243261		4.377	-0.00489878		4.407	-0.00208289		4.377	0.0009032		4.377	-0.0032714		4.377	-0.00460269		4.381	7.51651e-05
4.391	-0.00113253		4.385	0.00188447		4.4	-0.00170695		4.414	-0.00189825		4.385	-0.0042264		4.385	-0.00704732		4.385	0.00735268		4.385	-0.0033424		4.388	-0.00252422		4.408	-0.00242831		4.381	-0.00627764		4.411	-0.00204596		4.381	0.0017552		4.381	-0.00368381		4.381	-0.00510695		4.385	-0.00062634
4.395	-0.0011267		4.39	0.00264615		4.404	-0.00171157		4.419	-0.0018974		4.39	-0.00421921		4.39	-0.00660367		4.39	0.00669093		4.39	-0.00399649		4.393	-0.00436493		4.412	-0.00246154		4.386	-0.00780107		4.415	-0.00210689		4.386	0.00135458		4.386	-0.0041585		4.386	-0.00531715		4.39	-0.000717584
4.399	-0.00116041		4.394	0.00217063		4.409	-0.00170126		4.423	-0.00189472		4.394	-0.00466146		4.394	-0.0062502		4.394	0.0049385		4.394	-0.00540716		4.397	-0.00417365		4.416	-0.00239832		4.39	-0.00798295		4.42	-0.0019732		4.39	0.00135524		4.39	-0.00496663		4.39	-0.00560065		4.394	-0.000368331
4.404	-0.00116339		4.398	0.00151		4.413	-0.00172535		4.427	-0.00189537		4.398	-0.00482967		4.398	-0.00574824		4.398	0.00389782		4.398	-0.0056051		4.401	-0.00270005		4.42	-0.00239044		4.394	-0.00818622		4.424	-0.00181413		4.394	0.0017044		4.394	-0.00479		4.394	-0.00629807		4.398	-0.000900745
4.408	-0.00115013		4.402	0.00118461		4.417	-0.00175814		4.431	-0.00189619		4.402	-0.00444219		4.402	-0.00442284		4.402	0.00359698		4.402	-0.00532009		4.405	-0.00156053		4.425	-0.00241237		4.398	-0.00803121		4.428	-0.00180567		4.398	0.0017659		4.398	-0.00495865		4.398	-0.00691801		4.402	-0.00082597
4.412	-0.00114761		4.407	0.000368146		4.421	-0.00178621		4.436	-0.00187325		4.407	-0.00389552		4.407	-0.00482194		4.407	0.00304387		4.407	-0.00544012		4.409	-0.00240043		4.429	-0.00226686		4.403	-0.00785941		4.432	-0.00190778		4.403	0.00100915		4.402	-0.00501518		4.403	-0.00738469		4.407	-0.0011574
4.416	-0.00113207		4.411	0.000530792		4.426	-0.00176538		4.44	-0.00187771		4.411	-0.00370712		4.411	-0.00534701		4.411	0.00333652		4.411	-0.0054533		4.414	-0.00176394		4.433	-0.00224345		4.407	-0.00838624		4.437	-0.00198195		4.407	0.000274172		4.407	-0.00426742		4.407	-0.00765128		4.411	-0.00158169
4.421	-0.00118127		4.415	0.00061194		4.43	-0.00178747		4.444	-0.00189337		4.415	-0.00366053		4.415	-0.00501901		4.415	0.00363466		4.415	-0.00525118		4.418	-0.00156635		4.438	-0.00213884		4.411	-0.00904729		4.441	-0.0019975		4.411	0.000525282		4.411	-0.00370585		4.411	-0.00725198		4.415	-0.00203268
4.425	-0.00122371		4.419	0.000182235		4.434	-0.00176263		4.449	-0.00185792		4.419	-0.00343662		4.419	-0.00524543		4.419	0.00353034		4.419	-0.0051279		4.422	-0.000421435		4.442	-0.00211094		4.415	-0.00928534		4.445	-0.00211554		4.415	0.00107493		4.415	-0.00408471		4.415	-0.00656594		4.419	-0.00213884
4.429	-0.00120712		4.424	9.835e-05		4.439	-0.00183066		4.453	-0.00177087		4.424	-0.00347634		4.424	-0.00594954		4.424	0.00206561		4.424	-0.00324719		4.426	0.000528613		4.446	-0.00211433		4.42	-0.00919975		4.449	-0.00216689		4.42	0.000979535		4.419	-0.00418778		4.42	-0.00581442		4.424	-0.00218597
4.433	-0.00121883		4.428	0.000279538		4.443	-0.00186883		4.457	-0.00172746		4.428	-0.00404829		4.428	-0.00627931		4.428	0.000764544		4.428	-0.00204541		4.431	0.00258526		4.45	-0.00209185		4.424	-0.00878561		4.454	-0.00225534		4.424	0.00100144		4.424	-0.00368861		4.424	-0.00544803		4.428	-0.00177672
4.438	-0.00116817		4.432	-5.62353e-05		4.447	-0.00191644		4.461	-0.00169785		4.432	-0.0044407		4.432	-0.00658235		4.432	0.000832741		4.432	-0.00143278		4.435	0.00416758		4.455	-0.00219937		4.428	-0.00869197		4.458	-0.00231209		4.428	0.00135132		4.428	-0.00356892		4.428	-0.00513261		4.432	-0.00166879
4.442	-0.00114063		4.436	0.000840642		4.451	-0.00188586		4.466	-0.00168552		4.436	-0.00426177		4.436	-0.00544266		4.436	0.00287025		4.436	-0.000454142		4.439	0.00431107		4.459	-0.0023031		4.432	-0.00805763		4.462	-0.00230624		4.432	0.00146198		4.432	-0.00307617		4.432	-0.00439382		4.436	-0.00139016
4.446	-0.00120554		4.441	0.0010984		4.456	-0.00189626		4.47	-0.00167796		4.441	-0.00414911		4.441	-0.0047667		4.441	0.00376527		4.441	-0.00203925		4.443	0.00411139		4.463	-0.00244249		4.437	-0.00821009		4.467	-0.00230094		4.437	0.00162395		4.436	-0.00281814		4.437	-0.00383067		4.441	-0.000825609
4.45	-0.00130858		4.445	0.000426573		4.46	-0.00196468		4.474	-0.00166809		4.445	-0.00412785		4.445	-0.00409051		4.445	0.00398888		4.445	-0.0037353		4.448	0.00424529		4.467	-0.00251414		4.441	-0.00986646		4.471	-0.00228238		4.441	0.00129832		4.441	-0.00275993		4.441	-0.0037224		4.445	-0.000781799
4.455	-0.00137494		4.449	0.000222275		4.464	-0.00203293		4.478	-0.00152781		4.449	-0.00414658		4.449	-0.00271229		4.449	0.00373702		4.449	-0.00393016		4.452	0.00516803		4.472	-0.00259555		4.445	-0.0109342		4.475	-0.00219779		4.445	0.00187517		4.445	-0.00303791		4.445	-0.00383735		4.449	-0.000943792
4.459	-0.00145494		4.453	0.000175995		4.468	-0.00207406		4.483	-0.00138237		4.453	-0.00423045		4.453	-0.00204383		4.453	0.0033349		4.453	-0.00405569		4.456	0.0052739		4.476	-0.00265232		4.449	-0.0104413		4.479	-0.00213869		4.449	0.00192844		4.449	-0.00366509		4.449	-0.00415192		4.453	-0.00121352
4.463	-0.00147413		4.458	0.000163309		4.473	-0.00203756		4.487	-0.00142129		4.457	-0.00385702		4.458	-0.00197444		4.457	0.00294091		4.458	-0.00405141		4.46	0.00620066		4.48	-0.00268996		4.454	-0.0100553		4.484	-0.00209307		4.453	0.00128782		4.453	-0.0043406		4.453	-0.00421324		4.458	-0.00157424
4.467	-0.00148514		4.462	-0.0002027		4.477	-0.00198603		4.491	-0.00149007		4.462	-0.0033892		4.462	-0.00165716		4.462	0.00322254		4.462	-0.00427852		4.465	0.0059421		4.484	-0.00279899		4.458	-0.00987034		4.488	-0.00196621		4.458	0.00133069		4.458	-0.00420394		4.458	-0.00429042		4.462	-0.0015112
4.472	-0.00143718		4.466	-0.000911945		4.481	-0.00197415		4.496	-0.0016225		4.466	-0.00287809		4.466	-0.00163367		4.466	0.00366		4.466	-0.00421779		4.469	0.00580107		4.489	-0.00291581		4.462	-0.00945775		4.492	-0.00191948		4.462	0.00134693		4.462	-0.00412892		4.462	-0.00439982		4.466	-0.00135344
4.476	-0.00148027		4.47	-0.000870218		4.485	-0.00207192		4.5	-0.00167375		4.47	-0.00233726		4.47	-0.000826157		4.47	0.00472996		4.47	-0.00401865		4.473	0.00512042		4.493	-0.00281686		4.466	-0.00860302		4.496	-0.00180464		4.466	0.00122888		4.466	-0.00448228		4.466	-0.00426503		4.47	-0.00113038
4.48	-0.00150818		4.474	-0.000403729		4.49	-0.00204351		4.504	-0.00168402		4.474	-0.00240392		4.474	-0.00060648		4.474	0.00528769		4.474	-0.00410085		4.477	0.00503086		4.497	-0.00275818		4.47	-0.00754295		4.501	-0.00171642		4.47	0.000371877		4.47	-0.00492834		4.47	-0.00413231		4.474	-0.00105857
4.484	-0.00152658		4.479	-0.000761403		4.494	-0.00202356		4.508	-0.00170661		4.479	-0.00214878		4.479	-0.00105879		4.479	0.00509067		4.479	-0.00329546		4.482	0.00328873		4.501	-0.00275333		4.475	-0.00717395		4.505	-0.00175532		4.475	-0.000472653		4.475	-0.00493105		4.475	-0.00440967		4.479	-0.00143457
4.489	-0.0015016		4.483	-0.00132703		4.498	-0.00195888		4.513	-0.00175286		4.483	-0.00250472		4.483	-0.00108603		4.483	0.00488017		4.483	-0.00227289		4.486	0.00113218		4.506	-0.00273442		4.479	-0.00663205		4.509	-0.00175944		4.479	-0.00108849		4.479	-0.00444016		4.479	-0.00481277		4.483	-0.00251874
4.493	-0.00149354		4.487	-0.00114647		4.502	-0.00190632		4.517	-0.0018756		4.487	-0.00282741		4.487	-0.000997203		4.487	0.0045895		4.487	-0.00114907		4.49	-0.000591802		4.51	-0.00271062		4.483	-0.00605037		4.513	-0.00183187		4.483	-0.00125701		4.483	-0.00380058		4.483	-0.00494833		4.487	-0.00333461
4.497	-0.00150303		4.491	-0.00144252		4.507	-0.00186731		4.521	-0.0018986		4.491	-0.0032828		4.491	-0.000712488		4.491	0.00318273		4.491	-0.00213269		4.494	-0.000825057		4.514	-0.00268129		4.487	-0.00659552		4.518	-0.00194321		4.487	-0.00187892		4.487	-0.00350741		4.487	-0.00490044		4.491	-0.00273552
4.501	-0.00146338		4.496	-0.00179668		4.511	-0.00185569		4.525	-0.00189886		4.496	-0.00345031		4.496	-0.000596223		4.496	0.00177176		4.496	-0.00195843		4.499	-0.00160425		4.519	-0.00266327		4.492	-0.00799882		4.522	-0.00199026		4.492	-0.00154323		4.492	-0.00289925		4.492	-0.0050267		4.496	-0.00207705
4.506	-0.00145767		4.5	-0.00161439		4.515	-0.001879		4.53	-0.00190358		4.5	-0.00344388		4.5	-0.00046135		4.5	0.000794731		4.5	-0.00211026		4.503	-0.00144953		4.523	-0.00260696		4.496	-0.00913383		4.526	-0.0020844		4.496	-0.00108785		4.496	-0.00213964		4.496	-0.00518438		4.5	-0.00138555
4.51	-0.00146366		4.504	-0.00157754		4.519	-0.00194232		4.534	-0.00175857		4.504	-0.00384069		4.504	0.000211376		4.504	0.00108692		4.504	-0.00328201		4.507	-0.000474582		4.527	-0.00256392		4.5	-0.0104149		4.531	-0.00211429		4.5	-0.00113557		4.5	-0.00204317		4.5	-0.00523784		4.504	-0.00187261
4.514	-0.00144828		4.508	-0.00175404		4.524	-0.00192838		4.538	-0.00166125		4.508	-0.00418493		4.508	0.000907947		4.508	0.00174272		4.508	-0.00369003		4.511	-0.000158434		4.531	-0.00247847		4.504	-0.0117208		4.535	-0.00211358		4.504	-0.00109373		4.504	-0.00206581		4.504	-0.0051005		4.508	-0.00199053
4.518	-0.00143053		4.513	-0.00221933		4.528	-0.00186258		4.543	-0.00163996		4.513	-0.00409577		4.513	0.00115625		4.513	0.00169207		4.513	-0.00360981		4.516	-0.00100956		4.536	-0.00244762		4.509	-0.0125308		4.539	-0.00216776		4.509	-0.000842869		4.509	-0.00189046		4.509	-0.00511264		4.513	-0.0027614
4.523	-0.00150347		4.517	-0.00228383		4.532	-0.00184413		4.547	-0.00176369		4.517	-0.00375632		4.517	0.00169723		4.517	0.00143094		4.517	-0.0033523		4.52	-0.00201116		4.54	-0.00239378		4.513	-0.0135173		4.543	-0.00221162		4.513	2.53795e-05		4.513	-0.00108257		4.513	-0.00540562		4.517	-0.00315904
4.527	-0.00152711		4.521	-0.0015742		4.536	-0.0018593		4.551	-0.00182067		4.521	-0.00407691		4.521	0.00178641		4.521	0.000143368		4.521	-0.00550395		4.524	-0.00162582		4.544	-0.00233687		4.517	-0.0144337		4.548	-0.0021922		4.517	0.000151319		4.517	-0.00111606		4.517	-0.00531072		4.521	-0.0027572
4.531	-0.00146522		4.525	-0.000691261		4.541	-0.0018573		4.555	-0.00185344		4.525	-0.004121		4.525	0.00117791		4.525	0.00038659		4.525	-0.00625041		4.528	0.000394748		4.548	-0.00221805		4.521	-0.0144199		4.552	-0.00214734		4.521	0.000367238		4.521	-0.00142775		4.521	-0.00532		4.525	-0.00193374
4.535	-0.00140368		4.53	-0.000242977		4.545	-0.00185355		4.56	-0.00177514		4.53	-0.00373699		4.53	0.00115446		4.53	0.000817438		4.53	-0.00627358		4.533	0.00196681		4.553	-0.00214244		4.526	-0.0139778		4.556	-0.00205823		4.526	0.000149117		4.525	-0.00154296		4.526	-0.00538527		4.53	-0.00190333
4.54	-0.00136494		4.534	-0.000263624		4.549	-0.00191675		4.564	-0.0017495		4.534	-0.00323786		4.534	0.00112287		4.534	0.00158366		4.534	-0.00583268		4.537	0.00204899		4.557	-0.00209341		4.53	-0.013116		4.56	-0.0019875		4.53	0.000937119		4.53	-0.00196706		4.53	-0.00494429		4.534	-0.0026074
4.544	-0.00132367		4.538	-0.000950121		4.553	-0.0019583		4.568	-0.00176152		4.538	-0.00297124		4.538	0.000666886		4.538	0.00280232		4.538	-0.0072714		4.541	0.00221976		4.561	-0.00221059		4.534	-0.0126368		4.565	-0.002018		4.534	0.000976552		4.534	-0.00245046		4.534	-0.00444649		4.538	-0.0030347
4.548	-0.00124022		4.542	-0.0012569		4.558	-0.00200056		4.572	-0.00182383		4.542	-0.00309755		4.542	-0.000851059		4.542	0.0036527		4.542	-0.00685329		4.545	0.00202488		4.565	-0.0021967		4.538	-0.0121939		4.569	-0.00196589		4.538	0.00020568		4.538	-0.00243788		4.538	-0.00431783		4.542	-0.00296479
4.552	-0.00123925		4.547	-0.000772791		4.562	-0.00203847		4.577	-0.00196473		4.547	-0.00301772		4.547	-0.000744519		4.547	0.00396116		4.547	-0.00693476		4.55	0.000693713		4.57	-0.00211367		4.543	-0.0117065		4.573	-0.0020494		4.543	-0.000323629		4.542	-0.00250184		4.543	-0.00433947		4.547	-0.00253857
4.557	-0.00130642		4.551	-0.00020072		4.566	-0.00207743		4.581	-0.00206068		4.551	-0.00343137		4.551	-0.000598192		4.551	0.00370558		4.551	-0.00775645		4.554	-0.00124697		4.574	-0.00216679		4.547	-0.0106169		4.578	-0.00209686		4.547	-0.00101497		4.547	-0.00256359		4.547	-0.00442465		4.551	-0.00235096
4.561	-0.00128408		4.555	1.65341e-05		4.57	-0.0021213		4.585	-0.00213781		4.555	-0.00400397		4.555	-0.000353775		4.555	0.00220288		4.555	-0.00927349		4.558	0.000149561		4.578	-0.00218031		4.551	-0.0105282		4.582	-0.00207658		4.551	-0.00185051		4.551	-0.00215158		4.551	-0.00438615		4.555	-0.00190399
4.565	-0.00127453		4.559	-0.000427634		4.575	-0.00216453		4.59	-0.00205868		4.559	-0.0043291		4.559	-0.00029828		4.559	0.00190831		4.559	-0.0100722		4.562	0.000120608		4.583	-0.00218615		4.555	-0.0105217		4.586	-0.00210754		4.555	-0.00240813		4.555	-0.00193998		4.555	-0.00420963		4.559	-0.00160431
4.569	-0.00132151		4.564	-0.000580156		4.579	-0.0021939		4.594	-0.00199879		4.564	-0.0040018		4.564	0.000218253		4.564	0.00196758		4.564	-0.010027		4.567	-0.000278039		4.587	-0.00221003		4.56	-0.01027		4.59	-0.00218063		4.56	-0.00239709		4.559	-0.00179315		4.56	-0.00380306		4.564	-0.00162293
4.574	-0.00141055		4.568	-0.000978103		4.583	-0.00221043		4.598	-0.00197473		4.568	-0.00385588		4.568	0.000470366		4.568	0.000336714		4.568	-0.0106217		4.571	-0.000796211		4.591	-0.00224513		4.564	-0.0106129		4.595	-0.00225552		4.564	-0.00179134		4.564	-0.00148693		4.564	-0.00325865		4.568	-0.00146164
4.578	-0.00146398		4.572	-0.00102388		4.587	-0.0021989		4.602	-0.00205502		4.572	-0.0039162		4.572	-0.000600577		4.572	0.000198999		4.572	-0.0110886		4.575	-0.00106256		4.595	-0.00230057		4.568	-0.010674		4.599	-0.00225983		4.568	-0.000906032		4.568	-0.00143557		4.568	-0.00282174		4.572	-0.000932939
4.582	-0.00147169		4.576	-0.000908067		4.592	-0.00218985		4.607	-0.00217664		4.576	-0.00407006		4.576	-0.00161268		4.576	0.00114886		4.576	-0.0104854		4.579	-0.00119567		4.6	-0.00244716		4.572	-0.0102627		4.603	-0.0021806		4.572	-0.000793817		4.572	-0.00169292		4.572	-0.00286617		4.576	-0.000256763
4.586	-0.0015398		4.581	-0.00112996		4.596	-0.00220082		4.611	-0.00228549		4.58	-0.0044063		4.581	-0.00121111		4.58	0.00136143		4.581	-0.0103711		4.584	-0.000466678		4.604	-0.00246982		4.577	-0.0094794		4.607	-0.00214983		4.576	-0.000889244		4.576	-0.0018482		4.576	-0.00316698		4.581	-0.000231811
4.591	-0.0015965		4.585	-0.00132333		4.6	-0.00214639		4.615	-0.00225192		4.585	-0.00448548		4.585	-1.68842e-05		4.585	0.000721002		4.585	-0.0104219		4.588	-0.00113783		4.608	-0.00263027		4.581	-0.00929817		4.612	-0.00218927		4.581	-0.00022029		4.581	-0.00208054		4.581	-0.00358928		4.585	-0.000329696
4.595	-0.00163354		4.589	-0.000998298		4.604	-0.00211273		4.619	-0.0021252		4.589	-0.00426054		4.589	-0.000119944		4.589	-0.000138761		4.589	-0.00884594		4.592	-0.000133356		4.612	-0.00270403		4.585	-0.00932769		4.616	-0.00214437		4.585	0.000306586		4.585	-0.00203604		4.585	-0.00397352		4.589	-0.000595603
4.599	-0.00158523		4.593	-0.000747487		4.609	-0.00208557		4.624	-0.00206486		4.593	-0.00361316		4.593	1.84844e-05		4.593	0.000597103		4.593	-0.00863281		4.596	0.000400394		4.617	-0.00265212		4.589	-0.00871121		4.62	-0.00212935		4.589	0.000965694		4.589	-0.00203666		4.589	-0.00429642		4.593	-0.000845445
4.603	-0.00162563		4.597	-0.000552721		4.613	-0.00213062		4.628	-0.00208016		4.597	-0.00315646		4.597	-0.000418922		4.597	0.00193759		4.597	-0.00789463		4.601	-0.000804497		4.621	-0.00270091		4.594	-0.00736705		4.624	-0.00208334		4.593	0.00172625		4.593	-0.0026125		4.593	-0.00436906		4.597	-0.000841007
4.608	-0.00163263		4.602	-0.000836762		4.617	-0.00212432		4.632	-0.00215381		4.602	-0.00341595		4.602	-0.00063001		4.602	0.0020382		4.602	-0.00718423		4.605	-0.000526597		4.625	-0.00267436		4.598	-0.00665594		4.629	-0.00208729		4.598	0.00202317		4.598	-0.0027737		4.598	-0.00444841		4.602	-0.0009665
4.612	-0.00162335		4.606	-0.00111936		4.622	-0.00218267		4.637	-0.00219352		4.606	-0.0038898		4.606	-0.00136013		4.606	0.0026316		4.606	-0.00528185		4.609	0.000328395		4.629	-0.00274415		4.602	-0.00608098		4.633	-0.00211963		4.602	0.00256324		4.602	-0.00298562		4.602	-0.00486685		4.606	-0.00133441
4.616	-0.00158289		4.61	-0.000993326		4.626	-0.00228176		4.641	-0.00217171		4.61	-0.00409886		4.61	-0.00192361		4.61	0.00396622		4.61	-0.00377821		4.613	0.000298211		4.634	-0.00274672		4.606	-0.00539685		4.637	-0.00206537		4.606	0.00248925		4.606	-0.00339068		4.606	-0.0052142		4.61	-0.00194025
4.62	-0.00156797		4.614	-0.000981491		4.63	-0.0023165		4.645	-0.00221046		4.614	-0.00439329		4.614	-0.00190705		4.614	0.00447611		4.614	-0.00320762		4.618	0.000463776		4.638	-0.00280467		4.61	-0.00575883		4.642	-0.00208926		4.61	0.00180898		4.61	-0.00358199		4.61	-0.00531696		4.614	-0.00195573
4.625	-0.00165907		4.619	-0.000493585		4.634	-0.00229117		4.649	-0.00219858		4.619	-0.00472916		4.619	-0.00204985		4.619	0.0039396		4.619	-0.00355288		4.622	0.000757687		4.642	-0.00277821		4.615	-0.00681287		4.646	-0.00216206		4.615	0.00162349		4.615	-0.00267432		4.615	-0.00529293		4.619	-0.0020515
4.629	-0.00166135		4.623	-0.000371535		4.639	-0.00227248		4.654	-0.00208126		4.623	-0.0044442		4.623	-0.00201257		4.623	0.00320732		4.623	-0.00422476		4.626	0.000137849		4.646	-0.00277369		4.619	-0.00780393		4.65	-0.0021263		4.619	0.0020665		4.619	-0.0019711		4.619	-0.00512247		4.623	-0.00204011
4.633	-0.00169052		4.627	-0.000536045		4.643	-0.00227965		4.658	-0.00203188		4.627	-0.00414696		4.627	-0.00206615		4.627	0.00414602		4.627	-0.00453788		4.63	0.00123906		4.651	-0.00265408		4.623	-0.00811988		4.654	-0.00209865		4.623	0.00169893		4.623	-0.00193158		4.623	-0.00494214		4.627	-0.00262985
4.637	-0.00165592		4.631	-0.000774481		4.647	-0.00223638		4.662	-0.00202459		4.631	-0.00422506		4.631	-0.00218244		4.631	0.00429523		4.631	-0.00504188		4.634	0.00187937		4.655	-0.00261947		4.627	-0.00904571		4.659	-0.00212888		4.627	0.00130289		4.627	-0.0019377		4.627	-0.00490871		4.631	-0.00285621
4.642	-0.00167699		4.636	-0.00111148		4.651	-0.00221984		4.666	-0.00200254		4.636	-0.0043295		4.636	-0.00203653		4.636	0.00269561		4.636	-0.00571642		4.639	0.00330169		4.659	-0.00271753		4.632	-0.0100207		4.663	-0.00211685		4.632	0.00125053		4.632	-0.00184474		4.632	-0.00466061		4.636	-0.00241871
4.646	-0.0017037		4.64	-0.00107712		4.656	-0.0021462		4.671	-0.00200405		4.64	-0.00416289		4.64	-0.00149746		4.64	0.0014796		4.64	-0.00642411		4.643	0.00357125		4.664	-0.00266311		4.636	-0.0100805		4.667	-0.00211381		4.636	0.000741667		4.636	-0.00126009		4.636	-0.00461763		4.64	-0.00211239
4.65	-0.0016739		4.644	-0.000755855		4.66	-0.0021036		4.675	-0.00196814		4.644	-0.00355599		4.644	-0.000982988		4.644	0.00132694		4.644	-0.00777582		4.647	0.00394853		4.668	-0.00262987		4.64	-0.0108269		4.671	-0.00201647		4.64	0.000442742		4.64	-0.00107915		4.64	-0.0045628		4.644	-0.00193729
4.654	-0.0016996		4.648	-0.000546982		4.664	-0.00201864		4.679	-0.00205891		4.648	-0.00310545		4.648	-0.000312225		4.648	0.00181707		4.648	-0.00920459		4.651	0.00435574		4.672	-0.00252909		4.644	-0.0118726		4.676	-0.00195695		4.644	-0.000192157		4.644	-0.000960228		4.644	-0.00427342		4.648	-0.00174019
4.659	-0.00170388		4.653	1.40351e-05		4.668	-0.00191992		4.684	-0.0021115		4.653	-0.00294767		4.653	0.00019941		4.653	0.00189971		4.653	-0.0105278		4.656	0.00384312		4.676	-0.00247634		4.649	-0.0114993		4.68	-0.00198476		4.649	-0.000286478		4.648	-0.000619305		4.649	-0.00446208		4.653	-0.00111723
4.663	-0.0016426		4.657	0.000417443		4.673	-0.00183138		4.688	-0.00205294		4.657	-0.00263422		4.657	0.000543488		4.657	0.00169707		4.657	-0.0107987		4.66	0.00284978		4.681	-0.00236916		4.653	-0.0108156		4.684	-0.00195452		4.653	0.000496745		4.653	-0.0010313		4.653	-0.0043451		4.657	-0.00104144
4.667	-0.00156997		4.661	0.00100149		4.677	-0.00182221		4.692	-0.00206898		4.661	-0.00222351		4.661	0.0013076		4.661	0.00184425		4.661	-0.0101245		4.664	0.00126446		4.685	-0.0022778		4.657	-0.0109858		4.689	-0.00188879		4.657	0.000474897		4.657	-0.0011497		4.657	-0.0042981		4.661	-0.000937191
4.671	-0.00149599		4.665	0.00199704		4.681	-0.00190471		4.696	-0.00213866		4.665	-0.00234165		4.665	0.00137705		4.665	0.00191705		4.665	-0.00907517		4.668	0.00115974		4.689	-0.00216394		4.661	-0.0114514		4.693	-0.00189068		4.661	0.000386614		4.661	-0.00169378		4.661	-0.00431506		4.665	-0.000573291
4.676	-0.00145259		4.67	0.00249204		4.685	-0.00198141		4.701	-0.00212335		4.67	-0.0024925		4.67	0.00148915		4.67	0.00148577		4.67	-0.00883056		4.673	-0.000374542		4.693	-0.0021921		4.666	-0.0117862		4.697	-0.00186542		4.666	0.00022487		4.665	-0.00168258		4.666	-0.00402757		4.67	-2.71528e-05
4.68	-0.00147571		4.674	0.00263093		4.69	-0.00192537		4.705	-0.00212382		4.674	-0.00245727		4.674	0.00173178		4.674	0.0023585		4.674	-0.00914192		4.677	-0.00139711		4.698	-0.00215899		4.67	-0.0120279		4.701	-0.001913		4.67	0.000311256		4.67	-0.00170268		4.67	-0.00374658		4.674	-0.000269511
4.684	-0.00143926		4.678	0.00277262		4.694	-0.00188054		4.709	-0.00207833		4.678	-0.00227223		4.678	0.00180438		4.678	0.00376058		4.678	-0.0100747		4.681	-0.0031047		4.702	-0.00209189		4.674	-0.0132074		4.706	-0.0019504		4.674	0.000315671		4.674	-0.00201225		4.674	-0.00349793		4.678	-0.00101291
4.688	-0.0013995		4.682	0.00317101		4.698	-0.0019502		4.713	-0.00199803		4.682	-0.00227208		4.682	0.00149105		4.682	0.00506648		4.682	-0.0105957		4.685	-0.0034335		4.706	-0.00209465		4.678	-0.015165		4.71	-0.00195458		4.678	0.000991064		4.678	-0.00221657		4.678	-0.00331547		4.682	-0.00157534
4.693	-0.00136645		4.687	0.00342642		4.702	-0.00205151		4.718	-0.00192321		4.687	-0.00261833		4.687	8.09156e-05		4.687	0.00530359		4.687	-0.00957329		4.69	-0.00521004		4.71	-0.00209768		4.683	-0.0155386		4.714	-0.00197576		4.683	0.00171655		4.682	-0.0024174		4.683	-0.00331937		4.687	-0.00208638
4.697	-0.00131322		4.691	0.00338478		4.707	-0.00212417		4.722	-0.00179597		4.691	-0.0029052		4.691	-0.00124741		4.691	0.00460909		4.691	-0.00994123		4.694	-0.00554414		4.715	-0.00218651		4.687	-0.0154917		4.718	-0.00196748		4.687	0.00159504		4.687	-0.0022922		4.687	-0.00294433		4.691	-0.0025171
4.701	-0.00131296		4.695	0.00313369		4.711	-0.00220626		4.726	-0.00173157		4.695	-0.00324838		4.695	-0.0012409		4.695	0.00469751		4.695	-0.00962652		4.698	-0.0065396		4.719	-0.00219083		4.691	-0.0159686		4.723	-0.00193267		4.691	0.00146422		4.691	-0.0021892		4.691	-0.00254179		4.695	-0.00303834
4.705	-0.00132837		4.699	0.00288313		4.715	-0.00225828		4.731	-0.0017717		4.699	-0.00360744		4.699	-0.00224925		4.699	0.00488417		4.699	-0.00947621		4.702	-0.00613467		4.723	-0.00216424		4.695	-0.0159397		4.727	-0.00200713		4.695	0.00138999		4.695	-0.00173094		4.695	-0.00245039		4.699	-0.0036233
4.71	-0.00137564		4.704	0.00281097		4.719	-0.00230467		4.735	-0.00177526		4.703	-0.00414099		4.704	-0.00239771		4.703	0.00445729		4.704	-0.0105716		4.707	-0.00551839		4.728	-0.00213543		4.7	-0.0158196		4.731	-0.00211257		4.699	0.000669608		4.699	-0.00163465		4.699	-0.00227145		4.704	-0.00389298
4.714	-0.00142331		4.708	0.00294748		4.724	-0.00227698		4.739	-0.00180007		4.708	-0.00446085		4.708	-0.00279308		4.708	0.0035816		4.708	-0.0122895		4.711	-0.00473186		4.732	-0.00212429		4.704	-0.0153553		4.735	-0.00211365		4.704	0.000126833		4.704	-0.00116303		4.704	-0.00194782		4.708	-0.00426058
4.718	-0.00146375		4.712	0.0031074		4.728	-0.0022361		4.743	-0.00189938		4.712	-0.00478808		4.712	-0.00403816		4.712	0.00263059		4.712	-0.0134008		4.715	-0.00370327		4.736	-0.0021126		4.708	-0.0149342		4.74	-0.00205897		4.708	0.000319392		4.708	-0.00107459		4.708	-0.00178116		4.712	-0.00481721
4.722	-0.00150255		4.716	0.00337618		4.732	-0.00221933		4.748	-0.0020033		4.716	-0.0049859		4.716	-0.00521783		4.716	0.00158793		4.716	-0.0138571		4.719	-0.00356117		4.74	-0.00210665		4.712	-0.0140952		4.744	-0.00197545		4.712	6.6191e-05		4.712	-0.000988789		4.712	-0.00172493		4.716	-0.00476903
4.727	-0.00155436		4.72	0.00290739		4.736	-0.00221991		4.752	-0.0020898		4.72	-0.00559191		4.72	-0.00594842		4.72	0.00147337		4.72	-0.0135574		4.724	-0.00274165		4.745	-0.00209617		4.717	-0.012122		4.748	-0.00192983		4.716	-0.000453167		4.716	-0.00125546		4.716	-0.00166019		4.72	-0.00425465
4.731	-0.0015159		4.725	0.00223911		4.741	-0.00217769		4.756	-0.00209284		4.725	-0.0058202		4.725	-0.00551451		4.725	0.00155689		4.725	-0.0132271		4.728	-0.00210805		4.749	-0.00208007		4.721	-0.0100211		4.753	-0.00192473		4.721	-0.000617592		4.721	-0.00127564		4.721	-0.00163291		4.725	-0.00387993
4.735	-0.00151317		4.729	0.00231874		4.745	-0.00213969		4.761	-0.00209116		4.729	-0.00600592		4.729	-0.00470354		4.729	0.00207716		4.729	-0.0139767		4.732	-0.00129715		4.753	-0.00205195		4.725	-0.00852446		4.757	-0.00196349		4.725	-0.0005877		4.725	-0.00125435		4.725	-0.00174102		4.729	-0.0032847
4.739	-0.00148932		4.733	0.00255585		4.749	-0.00213141		4.765	-0.00208098		4.733	-0.00599614		4.733	-0.00390742		4.733	0.0026269		4.733	-0.0138348		4.736	-0.000812656		4.757	-0.00198964		4.729	-0.00738074		4.761	-0.00210186		4.729	0.000186748		4.729	-0.00179932		4.729	-0.00206849		4.733	-0.00270618
4.744	-0.00143072		4.737	0.00287554		4.753	-0.00205821		4.769	-0.00199812		4.737	-0.0055117		4.737	-0.00414278		4.737	0.00273006		4.737	-0.0133262		4.741	-0.000976141		4.762	-0.00196959		4.733	-0.00724141		4.765	-0.002218		4.733	0.000281263		4.733	-0.00239212		4.733	-0.00247707		4.737	-0.00217037
4.748	-0.00142325		4.742	0.00301906		4.758	-0.00201701		4.773	-0.00185839		4.742	-0.00564398		4.742	-0.00295698		4.742	0.00270606		4.742	-0.0133876		4.745	-0.000983838		4.766	-0.001985		4.738	-0.00690337		4.77	-0.0021833		4.738	7.8916e-05		4.738	-0.00239084		4.738	-0.00307763		4.742	-0.00169846
4.752	-0.00136055		4.746	0.00244685		4.762	-0.00199433		4.778	-0.00177238		4.746	-0.00572199		4.746	-0.00312201		4.746	0.00234894		4.746	-0.0121237		4.749	-0.00199163		4.77	-0.00203885		4.742	-0.00592873		4.774	-0.00222863		4.742	0.000195036		4.742	-0.00307068		4.742	-0.00382522		4.746	-0.00164457
4.756	-0.00131427		4.75	0.00168628		4.766	-0.00195075		4.782	-0.0017385		4.75	-0.00589068		4.75	-0.00247462		4.75	0.00227371		4.75	-0.0106796		4.753	-0.00291381		4.774	-0.00201056		4.746	-0.00513286		4.778	-0.00230438		4.746	0.00045172		4.746	-0.00360973		4.746	-0.00467914		4.75	-0.00163913
4.761	-0.00123508		4.754	0.00114302		4.77	-0.00202665		4.786	-0.00162128		4.754	-0.0057629		4.754	-0.00123149		4.754	0.00244116		4.754	-0.00956847		4.758	-0.00344012		4.779	-0.00200515		4.75	-0.00367904		4.782	-0.00238375		4.75	0.000470215		4.75	-0.00374465		4.75	-0.00544161		4.754	-0.000998945
4.765	-0.00118646		4.759	0.000789858		4.775	-0.00210906		4.79	-0.00149776		4.759	-0.00553385		4.759	-0.000219589		4.759	0.00314355		4.759	-0.00956238		4.762	-0.00334813		4.783	-0.00208757		4.755	-0.0039305		4.787	-0.00252309		4.755	0.00014591		4.755	-0.00371058		4.755	-0.00621102		4.759	-0.000791127
4.769	-0.00112787		4.763	0.00130816		4.779	-0.002148		4.795	-0.00144651		4.763	-0.00501998		4.763	5.25944e-05		4.763	0.00343369		4.763	-0.00789258		4.766	-0.00258748		4.787	-0.00207599		4.759	-0.00489409		4.791	-0.00261309		4.759	0.000673785		4.759	-0.00333445		4.759	-0.0068844		4.763	-0.00125039
4.773	-0.00113509		4.767	0.00116864		4.783	-0.00219282		4.799	-0.00146956		4.767	-0.00471698		4.767	-0.00115175		4.767	0.0036246		4.767	-0.00801438		4.77	-0.00251004		4.791	-0.00209371		4.763	-0.00523288		4.795	-0.00266794		4.763	0.000123885		4.763	-0.00323861		4.763	-0.00714513		4.767	-0.00126123
4.778	-0.00111677		4.771	0.000622996		4.788	-0.00214023		4.803	-0.001468		4.771	-0.00467228		4.771	-0.00184842		4.771	0.00349762		4.771	-0.00662384		4.775	-0.00152405		4.796	-0.00215003		4.767	-0.00553574		4.8	-0.00269778		4.767	-0.000575985		4.767	-0.00384312		4.767	-0.00725939		4.771	-0.00123726
4.782	-0.0010992		4.776	3.92844e-05		4.792	-0.00215382		4.808	-0.00151054		4.776	-0.00455091		4.776	-0.0023466		4.776	0.00278528		4.776	-0.00664057		4.779	-0.0014859		4.8	-0.00223416		4.772	-0.00575456		4.804	-0.00261635		4.772	-0.00142038		4.771	-0.00319266		4.772	-0.00719709		4.776	-0.00131902
4.786	-0.00110886		4.78	-0.000794065		4.796	-0.00221467		4.812	-0.0016315		4.78	-0.00440906		4.78	-0.00205289		4.78	0.000891309		4.78	-0.00667307		4.783	-6.93368e-06		4.804	-0.00225933		4.776	-0.00610027		4.808	-0.00255727		4.776	-0.00224022		4.776	-0.00260172		4.776	-0.00700949		4.78	-0.00140913
4.79	-0.00117276		4.784	-0.00138132		4.8	-0.00220033		4.816	-0.00171139		4.784	-0.00391378		4.784	-0.00194906		4.784	0.000398785		4.784	-0.00660596		4.787	0.000524063		4.809	-0.0022501		4.78	-0.00728434		4.812	-0.00249749		4.78	-0.00260187		4.78	-0.00246035		4.78	-0.00657084		4.784	-0.00192185
4.795	-0.00119323		4.788	-0.00111288		4.805	-0.00216644		4.82	-0.00167906		4.788	-0.0040122		4.788	-0.00225457		4.788	0.00135506		4.788	-0.00661432		4.792	0.000986453		4.813	-0.0022021		4.784	-0.0084705		4.817	-0.00239045		4.784	-0.00224872		4.784	-0.00184185		4.784	-0.00614322		4.788	-0.00168884
4.799	-0.0012345		4.793	-0.00109213		4.809	-0.00213509		4.825	-0.00164818		4.793	-0.00396297		4.793	-0.00326178		4.793	0.00129867		4.793	-0.00685952		4.796	0.000492168		4.817	-0.00220796		4.789	-0.00880665		4.821	-0.00233076		4.789	-0.00191069		4.788	-0.00129659		4.789	-0.00612196		4.793	-0.00139809
4.803	-0.00125568		4.797	-0.00126803		4.813	-0.00203463		4.829	-0.00167155		4.797	-0.00445433		4.797	-0.00409785		4.797	0.0014407		4.797	-0.00641947		4.8	0.000336377		4.821	-0.00220735		4.793	-0.00864675		4.825	-0.00226934		4.793	-0.00128824		4.793	-0.00144073		4.793	-0.00623831		4.797	-0.00128743
4.807	-0.00125431		4.801	-0.00176888		4.817	-0.00197732		4.833	-0.00170007		4.801	-0.00509845		4.801	-0.00511983		4.801	4.2533e-05		4.801	-0.00457361		4.804	-0.00101259		4.826	-0.00226433		4.797	-0.00746451		4.829	-0.00219136		4.797	-0.000674769		4.797	-0.00160267		4.797	-0.00638524		4.801	-0.00100572
4.812	-0.00128572		4.805	-0.00182433		4.822	-0.00192659		4.837	-0.00167693		4.805	-0.00576918		4.805	-0.0045354		4.805	-0.0014282		4.805	-0.00417492		4.809	-0.00239969		4.83	-0.00236209		4.801	-0.00665267		4.834	-0.00218698		4.801	-0.00092544		4.801	-0.00197986		4.801	-0.00663431		4.805	-0.000570686
4.816	-0.0013478		4.81	-0.00161982		4.826	-0.00184949		4.842	-0.00165396		4.81	-0.0062624		4.81	-0.00306173		4.81	-0.00250106		4.81	-0.00309887		4.813	-0.00273214		4.834	-0.00240802		4.806	-0.00649086		4.838	-0.00211273		4.806	-0.000921206		4.805	-0.0021207		4.806	-0.00663267		4.81	-0.000576094
4.82	-0.00142398		4.814	-0.00182309		4.83	-0.00184037		4.846	-0.00164703		4.814	-0.00590396		4.814	-0.001713		4.814	-0.00396862		4.814	-0.00294018		4.817	-0.00417409		4.838	-0.00237818		4.81	-0.00641698		4.842	-0.00197728		4.81	-0.000410027		4.81	-0.00160601		4.81	-0.0062607		4.814	-0.000642935
4.824	-0.00152484		4.818	-0.00174142		4.834	-0.00186849		4.85	-0.00158799		4.818	-0.00633911		4.818	-0.000637684		4.818	-0.00390369		4.818	-0.00176655		4.821	-0.00552228		4.843	-0.00245657		4.814	-0.00635396		4.846	-0.00193513		4.814	0.000420322		4.814	-0.00167618		4.814	-0.0059919		4.818	-0.000702422
4.829	-0.00154892		4.822	-0.00143444		4.839	-0.001917		4.855	-0.00150877		4.822	-0.00705821		4.822	-0.000459008		4.822	-0.00232271		4.822	-0.00315072		4.826	-0.00665925		4.847	-0.00260663		4.818	-0.00542474		4.851	-0.00191461		4.818	0.000851058		4.818	-0.00189174		4.818	-0.00574796		4.822	-0.000568235
4.833	-0.00148958		4.827	-0.00113152		4.843	-0.00203094		4.859	-0.00151231		4.826	-0.0075587		4.827	-0.000489903		4.827	-0.00155238		4.827	-0.00391555		4.83	-0.00746022		4.851	-0.00275273		4.823	-0.00380298		4.855	-0.00188133		4.822	0.00114079		4.822	-0.00206871		4.822	-0.00601968		4.827	-0.000186831
4.837	-0.00148759		4.831	-0.000639444		4.847	-0.00204637		4.863	-0.00157151		4.831	-0.00684932		4.831	-0.000194467		4.831	-0.00114757		4.831	-0.00465402		4.834	-0.0073645		4.855	-0.00286083		4.827	-0.0027069		4.859	-0.00185721		4.827	0.000933033		4.827	-0.0020766		4.827	-0.00602827		4.831	-0.000248424
4.841	-0.00150098		4.835	-0.000203921		4.851	-0.00204835		4.867	-0.00160605		4.835	-0.00685547		4.835	-0.00028448		4.835	-7.74309e-06		4.835	-0.00430716		4.838	-0.00781768		4.86	-0.00287232		4.831	-0.00262923		4.864	-0.00187124		4.831	0.000205104		4.831	-0.00248788		4.831	-0.00525936		4.835	-0.000641512
4.846	-0.00151572		4.839	0.000366026		4.856	-0.00204869		4.872	-0.00167377		4.839	-0.00623572		4.839	-0.000574589		4.839	0.000885929		4.839	-0.00432143		4.843	-0.00792231		4.864	-0.00282716		4.835	-0.00282844		4.868	-0.00181067		4.835	-0.000478804		4.835	-0.00259602		4.835	-0.00445728		4.839	-0.00121482
4.85	-0.00151844		4.843	0.000992653		4.86	-0.00202218		4.876	-0.00177144		4.843	-0.00557804		4.843	-2.31347e-05		4.843	0.00217483		4.843	-0.00450989		4.847	-0.00766049		4.868	-0.00270918		4.84	-0.00305623		4.872	-0.00172648		4.839	-0.00110131		4.839	-0.00313014		4.839	-0.00370818		4.843	-0.00131305
4.854	-0.00145563		4.848	0.000988834		4.864	-0.00202366		4.88	-0.00189152		4.848	-0.00491927		4.848	-0.000911842		4.848	0.00224719		4.848	-0.00604468		4.851	-0.00806283		4.873	-0.00264795		4.844	-0.00325935		4.876	-0.0017528		4.844	-0.00147884		4.844	-0.00321133		4.844	-0.00354646		4.848	-0.00142616
4.858	-0.00138912		4.852	0.00137236		4.868	-0.00201032		4.884	-0.00202151		4.852	-0.00442626		4.852	-0.00207963		4.852	0.0027985		4.852	-0.00712729		4.855	-0.00898015		4.877	-0.00272264		4.848	-0.0037228		4.881	-0.00184022		4.848	-0.00127078		4.848	-0.00326822		4.848	-0.00396345		4.852	-0.00153791
4.863	-0.0013458		4.856	0.00170124		4.873	-0.00198474		4.889	-0.00215814		4.856	-0.00431809		4.856	-0.00295799		4.856	0.00305734		4.856	-0.00892717		4.859	-0.00836961		4.881	-0.0027474		4.852	-0.0047902		4.885	-0.00194276		4.852	-0.0015025		4.852	-0.00317903		4.852	-0.00452364		4.856	-0.00173314
4.867	-0.00131142		4.86	0.00205372		4.877	-0.00189745		4.893	-0.0022627		4.86	-0.00374253		4.86	-0.00329372		4.86	0.00279966		4.86	-0.00933758		4.864	-0.00702164		4.885	-0.00262953		4.856	-0.00586159		4.889	-0.00203649		4.856	-0.00158825		4.856	-0.00327378		4.856	-0.00494237		4.86	-0.00179886
4.871	-0.00136892		4.865	0.00216946		4.881	-0.0017866		4.897	-0.00227825		4.865	-0.00303725		4.865	-0.00349294		4.865	0.00223956		4.865	-0.0086854		4.868	-0.00594389		4.89	-0.00257269		4.861	-0.00687954		4.893	-0.00214183		4.861	-0.00143293		4.861	-0.00321261		4.861	-0.0049082		4.865	-0.00182311
4.875	-0.00137112		4.869	0.00176456		4.885	-0.00171301		4.902	-0.0022507		4.869	-0.00291894		4.869	-0.003576		4.869	0.00133611		4.869	-0.00899793		4.872	-0.00576915		4.894	-0.00258708		4.865	-0.00752138		4.898	-0.00223978		4.865	-0.001585		4.865	-0.00319692		4.865	-0.00445971		4.869	-0.00184487
4.88	-0.00138529		4.873	0.00112078		4.89	-0.00171086		4.906	-0.00224658		4.873	-0.00285618		4.873	-0.00327753		4.873	0.000928345		4.873	-0.0100121		4.876	-0.00577306		4.898	-0.002633		4.869	-0.00734669		4.902	-0.00231613		4.869	-0.00156099		4.869	-0.00379784		4.869	-0.00421572		4.873	-0.00171355
4.884	-0.00132779		4.877	0.000992584		4.894	-0.00171537		4.91	-0.00231653		4.877	-0.00276222		4.877	-0.0032893		4.877	0.000942722		4.877	-0.0114645		4.881	-0.00548472		4.902	-0.00264395		4.873	-0.00717033		4.906	-0.00234026		4.873	-0.00140673		4.873	-0.00381327		4.873	-0.00445221		4.877	-0.0011266
4.888	-0.00132045		4.882	0.00115532		4.898	-0.00179854		4.914	-0.00236789		4.882	-0.00265374		4.882	-0.00362958		4.882	0.000933524		4.882	-0.0116319		4.885	-0.00440746		4.907	-0.00268211		4.878	-0.00741898		4.911	-0.00233791		4.878	-0.00141844		4.878	-0.00355394		4.878	-0.00460398		4.882	-0.000744981
4.892	-0.00131769		4.886	0.00132028		4.902	-0.00190703		4.919	-0.00233376		4.886	-0.00265016		4.886	-0.00331698		4.886	0.00146163		4.886	-0.0124467		4.889	-0.00306789		4.911	-0.00278394		4.882	-0.00843328		4.915	-0.00238131		4.882	-0.00128757		4.882	-0.00310816		4.882	-0.00458238		4.886	-0.000843247
4.897	-0.00129733		4.89	0.00145056		4.907	-0.00200153		4.923	-0.00222916		4.89	-0.00293417		4.89	-0.00235326		4.89	0.00211186		4.89	-0.0107543		4.893	-0.00191512		4.915	-0.00282455		4.886	-0.00922091		4.919	-0.00235547		4.886	-0.000963035		4.886	-0.00288843		4.886	-0.00462424		4.89	-0.0009641
4.901	-0.00128671		4.894	0.00160562		4.911	-0.00203436		4.927	-0.00212087		4.894	-0.00292854		4.894	-0.00142343		4.894	0.00163882		4.894	-0.0107683		4.898	-6.94775e-05		4.919	-0.00282744		4.89	-0.0089315		4.923	-0.00227694		4.89	-0.00037788		4.89	-0.00274658		4.89	-0.00481724		4.894	-0.000797437
4.905	-0.00123817		4.899	0.00178567		4.915	-0.00213638		4.931	-0.00196848		4.899	-0.00329088		4.899	-0.00123914		4.899	0.00117222		4.899	-0.00944876		4.902	0.000768954		4.924	-0.00281295		4.895	-0.00894645		4.928	-0.0021843		4.895	-0.000501422		4.894	-0.00289504		4.895	-0.00513225		4.899	-0.000828297
4.909	-0.00115665		4.903	0.00157323		4.919	-0.00221501		4.936	-0.00187774		4.903	-0.00379504		4.903	-0.00168657		4.903	0.00052521		4.903	-0.0110591		4.906	-0.000186931		4.928	-0.00278135		4.899	-0.00936617		4.932	-0.0020771		4.899	-0.00096513		4.899	-0.00291077		4.899	-0.00569124		4.903	-0.000851467
4.914	-0.00111146		4.907	0.00147547		4.924	-0.00227887		4.94	-0.00188537		4.907	-0.00371047		4.907	-0.00112583		4.907	0.000124033		4.907	-0.0114877		4.91	-0.0018566		4.932	-0.00274426		4.903	-0.00962749		4.936	-0.00201971		4.903	-0.00081581		4.903	-0.00326575		4.903	-0.00630654		4.907	-0.000768071
4.918	-0.00116647		4.911	0.0020627		4.928	-0.00231936		4.944	-0.00196014		4.911	-0.00374203		4.911	-0.0010554		4.911	-0.000178789		4.911	-0.0103189		4.915	-0.00261453		4.936	-0.00269654		4.907	-0.00995992		4.94	-0.00199208		4.907	-0.000382853		4.907	-0.00325901		4.907	-0.00655101		4.911	-0.000641574
4.922	-0.00117571		4.916	0.00279992		4.932	-0.00240728		4.949	-0.00194155		4.916	-0.00430668		4.916	-0.0019254		4.916	-0.000183463		4.916	-0.00853199		4.919	-0.00231244		4.941	-0.00264794		4.912	-0.0102659		4.945	-0.00197983		4.912	-0.000355802		4.911	-0.00268652		4.912	-0.00666109		4.916	-0.000905572
4.926	-0.00116817		4.92	0.00271575		4.936	-0.00245846		4.953	-0.00181157		4.92	-0.00381796		4.92	-0.00114602		4.92	-0.00106408		4.92	-0.00694556		4.923	-0.00177657		4.945	-0.0026802		4.916	-0.0106109		4.949	-0.00201225		4.916	-0.000220484		4.916	-0.00238021		4.916	-0.00662279		4.92	-0.00149991
4.931	-0.00121002		4.924	0.00175557		4.941	-0.00238748		4.957	-0.00170731		4.924	-0.00396993		4.924	-0.00184498		4.924	-0.00155263		4.924	-0.00661824		4.927	-0.00181167		4.949	-0.00265353		4.92	-0.0110248		4.953	-0.00200402		4.92	0.000247641		4.92	-0.00224159		4.92	-0.0068808		4.924	-0.00142482
4.935	-0.00128565		4.928	0.000768411		4.945	-0.0023179		4.961	-0.00174378		4.928	-0.00391643		4.928	-0.00228019		4.928	-0.00321955		4.928	-0.00560662		4.932	-0.00101774		4.954	-0.00262711		4.924	-0.0106123		4.957	-0.00195714		4.924	0.00036068		4.924	-0.00241959		4.924	-0.00735839		4.928	-0.00117078
4.939	-0.00132515		4.933	-9.42485e-05		4.949	-0.00234978		4.966	-0.00181331		4.933	-0.00366491		4.933	-0.00238029		4.933	-0.00380294		4.933	-0.00561411		4.936	-0.000312557		4.958	-0.00251398		4.929	-0.010031		4.962	-0.00194372		4.929	-6.84946e-05		4.928	-0.00230139		4.929	-0.00725901		4.933	-0.000970867
4.943	-0.00132836		4.937	-0.000721341		4.954	-0.0023689		4.97	-0.00185807		4.937	-0.00357339		4.937	-0.00249568		4.937	-0.00276463		4.937	-0.00439073		4.94	-0.00010418		4.962	-0.00240219		4.933	-0.0101086		4.966	-0.00194896		4.933	-0.000706638		4.933	-0.00229158		4.933	-0.00660854		4.937	-0.000958693
4.948	-0.00137393		4.941	-0.00124131		4.958	-0.00228498		4.974	-0.00190663		4.941	-0.00312358		4.941	-0.00226341		4.941	-0.00104712		4.941	-0.00434853		4.944	-0.00037699		4.966	-0.00236886		4.937	-0.0102918		4.97	-0.00194838		4.937	-0.000910927		4.937	-0.00268133		4.937	-0.00612942		4.941	-0.000855096
4.952	-0.00142834		4.945	-0.000996596		4.962	-0.00224101		4.978	-0.00197249		4.945	-0.00276912		4.945	-0.00201241		4.945	0.000215727		4.945	-0.00225123		4.949	0.000136532		4.971	-0.0023413		4.941	-0.00977921		4.975	-0.00201836		4.941	-0.00110219		4.941	-0.00318889		4.941	-0.0057176		4.945	-0.000907195
4.956	-0.00140835		4.95	-0.000728248		4.966	-0.00218959		4.983	-0.00198924		4.949	-0.00272632		4.95	-0.00241857		4.95	0.00141196		4.95	-0.00123834		4.953	0.00119262		4.975	-0.00222121		4.946	-0.00850401		4.979	-0.00198057		4.946	-0.00171452		4.945	-0.00362805		4.945	-0.00528252		4.95	-0.00141438
4.96	-0.00139141		4.954	-0.000843836		4.971	-0.0021278		4.987	-0.00193505		4.954	-0.00278547		4.954	-0.00188617		4.954	0.00241301		4.954	-0.00140625		4.957	0.00290865		4.979	-0.00214599		4.95	-0.00786606		4.983	-0.00205232		4.95	-0.00237934		4.95	-0.00375951		4.95	-0.00562821		4.954	-0.00156515
4.965	-0.00139155		4.958	-0.00139303		4.975	-0.00205754		4.991	-0.00191393		4.958	-0.00281035		4.958	-0.000821791		4.958	0.00308931		4.958	-0.0026514		4.961	0.00266463		4.983	-0.0021539		4.954	-0.00785907		4.987	-0.00207871		4.954	-0.00246673		4.954	-0.00381062		4.954	-0.00598398		4.958	-0.00116452
4.969	-0.00137396		4.962	-0.00168192		4.979	-0.00210798		4.996	-0.00189806		4.962	-0.00352746		4.962	-5.57461e-05		4.962	0.0034092		4.962	-0.00303199		4.966	0.00156655		4.988	-0.00218397		4.958	-0.00769032		4.992	-0.0021639		4.958	-0.00228982		4.958	-0.00380165		4.958	-0.00632326		4.962	-0.000778354
4.973	-0.00130448		4.966	-0.00148317		4.983	-0.00213457		5	-0.00184799		4.966	-0.00343272		4.966	0.000595026		4.966	0.00189271		4.966	-0.00371766		4.97	0.000202237		4.992	-0.00213175		4.963	-0.00745725		4.996	-0.00221523		4.962	-0.00238991		4.962	-0.00383107		4.962	-0.00635087		4.966	-0.00079709
4.977	-0.0012263		4.971	-0.000526671		4.988	-0.00211655		5.004	-0.00176847		4.971	-0.00348043		4.971	0.000359694		4.971	0.00334721		4.971	-0.00396605		4.974	-0.00018433		4.996	-0.00212771		4.967	-0.00698591		5	-0.00222921		4.967	-0.00244302		4.967	-0.00361092		4.967	-0.00590821		4.971	-0.00104392
4.982	-0.00121758		4.975	0.000286792		4.992	-0.00208759		5.008	-0.00179185		4.975	-0.0034693		4.975	0.000164541		4.975	0.00405017		4.975	-0.0050939		4.978	-0.00133305		5	-0.00217141		4.971	-0.00737168		5.004	-0.00223831		4.971	-0.00214217		4.971	-0.00395735		4.971	-0.00605643		4.975	-0.00156132
4.986	-0.00121808		4.979	0.00085148		4.996	-0.00206483		5.013	-0.00182805		4.979	-0.00406		4.979	-0.000598306		4.979	0.00296828		4.979	-0.00547256		4.983	-0.00264086		5.005	-0.00219352		4.975	-0.00766435		5.009	-0.00232361		4.975	-0.0014631		4.975	-0.00423368		4.975	-0.00626049		4.979	-0.00139645
4.99	-0.00116301		4.983	0.00123644		5	-0.00212611		5.017	-0.00190808		4.983	-0.00443276		4.983	-0.000876261		4.983	0.00284379		4.983	-0.00614296		4.987	-0.00347301		5.009	-0.002198		4.979	-0.0078147		5.013	-0.00236381		4.979	-0.000823984		4.979	-0.00381498		4.979	-0.00577878		4.983	-0.00134047
4.994	-0.00112945		4.988	0.00154163		5.005	-0.00211845		5.021	-0.00193422		4.988	-0.00442072		4.988	-0.00107369		4.988	0.00234527		4.988	-0.0062332		4.991	-0.00357109		5.013	-0.00221253		4.984	-0.00835244		5.017	-0.00226723		4.984	-0.000145049		4.984	-0.0030514		4.984	-0.0057526		4.988	-0.00122403
4.999	-0.00111678		4.992	0.00164479		5.009	-0.0021745		5.025	-0.00196382		4.992	-0.00434513		4.992	-0.00243535		4.992	0.00146059		4.992	-0.00664892		4.995	-0.00386353		5.018	-0.00224533		4.988	-0.0100272		5.022	-0.00224198		4.988	0.000445177		4.988	-0.00251827		4.988	-0.00614782		4.992	-0.000928688
5.003	-0.00106657		4.996	0.00154361		5.013	-0.00227201		5.03	-0.00205638		4.996	-0.00375723		4.996	-0.0030124		4.996	0.000640087		4.996	-0.00662424		5	-0.00510693		5.022	-0.0022733		4.992	-0.0108645		5.026	-0.0020896		4.992	0.000632252		4.992	-0.00304186		4.992	-0.00622936		4.996	-0.00102091
5.007	-0.00106724		5	0.00185532		5.017	-0.00232332		5.034	-0.00218305		5	-0.00322326		5	-0.00314468		5	-0.00120854		5	-0.00573088		5.004	-0.00386297		5.026	-0.00227202		4.996	-0.0114453		5.03	-0.00201948		4.996	0.000894355		4.996	-0.00295432		4.996	-0.00646344		5	-0.00141932
5.011	-0.00107888		5.005	0.00258308		5.022	-0.00225136		5.038	-0.0023119		5.005	-0.00267511		5.005	-0.00375665		5.005	-0.000620897		5.005	-0.00681668		5.008	-0.00361245		5.03	-0.00229904		5.001	-0.0112801		5.034	-0.0020312		5.001	0.000699672		5.001	-0.00304433		5.001	-0.00647764		5.005	-0.00199611
5.016	-0.00107425		5.009	0.00286867		5.026	-0.00233216		5.043	-0.0023755		5.009	-0.00314374		5.009	-0.00422721		5.009	0.00151077		5.009	-0.00819572		5.012	-0.00284805		5.035	-0.00231625		5.005	-0.0107204		5.039	-0.00212286		5.005	0.000581934		5.005	-0.00304057		5.005	-0.00648176		5.009	-0.00272214
5.02	-0.00112997		5.013	0.00288556		5.03	-0.00240004		5.047	-0.002326		5.013	-0.00341542		5.013	-0.00514182		5.013	0.00175572		5.013	-0.0083535		5.017	-0.00322589		5.039	-0.00228764		5.009	-0.0105872		5.043	-0.00209894		5.009	0.00059963		5.009	-0.00311925		5.009	-0.00629134		5.013	-0.00310939
5.024	-0.00112721		5.017	0.0028904		5.034	-0.00235288		5.051	-0.00222546		5.017	-0.00375243		5.017	-0.00543731		5.017	0.00220297		5.017	-0.00796458		5.021	-0.00186202		5.043	-0.00235868		5.013	-0.0104182		5.047	-0.0021068		5.013	0.000156848		5.013	-0.00326083		5.013	-0.0057575		5.017	-0.00329709
5.028	-0.00121283		5.022	0.00300884		5.039	-0.00232108		5.055	-0.00216298		5.022	-0.00367145		5.022	-0.00609751		5.022	0.00175795		5.022	-0.00761248		5.025	-0.000720521		5.047	-0.00241336		5.018	-0.0102176		5.051	-0.00198802		5.018	-9.73285e-05		5.017	-0.00381326		5.018	-0.0055944		5.022	-0.00384663
5.033	-0.00127447		5.026	0.00301369		5.043	-0.00224516		5.06	-0.00203842		5.026	-0.00397977		5.026	-0.00581781		5.026	0.00172337		5.026	-0.00715469		5.029	-0.000593449		5.052	-0.00251097		5.022	-0.00951971		5.056	-0.00198995		5.022	-8.3712e-05		5.022	-0.00388686		5.022	-0.00587784		5.026	-0.00438465
5.037	-0.00131058		5.03	0.00303757		5.047	-0.00223564		5.064	-0.00191702		5.03	-0.00432797		5.03	-0.00595225		5.03	0.000432053		5.03	-0.0070862		5.034	0.000277863		5.056	-0.00260778		5.026	-0.00873986		5.06	-0.00201605		5.026	-0.000150845		5.026	-0.00477484		5.026	-0.00590298		5.03	-0.00490614
5.041	-0.00138629		5.034	0.00299363		5.051	-0.00218978		5.068	-0.00182481		5.034	-0.00486934		5.034	-0.0049858		5.034	0.000631364		5.034	-0.00784988		5.038	0.000621354		5.06	-0.00270558		5.03	-0.00751128		5.064	-0.00204673		5.03	-0.000333777		5.03	-0.00469451		5.03	-0.00543506		5.034	-0.00542183
5.045	-0.00140435		5.039	0.00218981		5.056	-0.00210632		5.072	-0.00176407		5.039	-0.00565301		5.039	-0.00600189		5.039	-1.64982e-06		5.039	-0.00856309		5.042	0.00229397		5.064	-0.00276929		5.035	-0.00649015		5.068	-0.00218732		5.035	-0.000295528		5.034	-0.0046235		5.035	-0.00483349		5.039	-0.00528146
5.05	-0.00138981		5.043	0.00144161		5.06	-0.00207179		5.077	-0.00174346		5.043	-0.00636653		5.043	-0.00705346		5.043	-0.000101175		5.043	-0.00868359		5.046	0.00249828		5.069	-0.00271743		5.039	-0.00582323		5.073	-0.00229039		5.039	-0.000334567		5.039	-0.0054494		5.039	-0.00431713		5.043	-0.00477972
5.054	-0.00137253		5.047	0.00146925		5.064	-0.00213368		5.081	-0.00172335		5.047	-0.00703397		5.047	-0.00760249		5.047	-0.00180065		5.047	-0.00853563		5.051	0.00422081		5.073	-0.0027017		5.043	-0.00548234		5.077	-0.00224485		5.043	-0.000115888		5.043	-0.00637671		5.043	-0.00417186		5.047	-0.00410658
5.058	-0.00137783		5.051	0.00117796		5.068	-0.00201979		5.085	-0.00179631		5.051	-0.00739422		5.051	-0.00804985		5.051	-0.00327336		5.051	-0.00844378		5.055	0.00269434		5.077	-0.00269524		5.047	-0.00543817		5.081	-0.00226813		5.047	-0.000105084		5.047	-0.0067203		5.047	-0.00443446		5.051	-0.00340499
5.062	-0.001335		5.056	0.001363		5.073	-0.00195296		5.09	-0.00189947		5.056	-0.00782841		5.056	-0.00825346		5.056	-0.00338884		5.056	-0.00995969		5.059	0.00254232		5.081	-0.00275488		5.052	-0.00603002		5.086	-0.00232136		5.052	0.000186527		5.051	-0.00674923		5.052	-0.00514871		5.056	-0.00299042
5.067	-0.00137084		5.06	0.00140392		5.077	-0.00195628		5.094	-0.00189739		5.06	-0.00744481		5.06	-0.00834857		5.06	-0.00292064		5.06	-0.0115317		5.063	0.00156703		5.086	-0.00277611		5.056	-0.00700169		5.09	-0.00238582		5.056	0.000628394		5.056	-0.00647245		5.056	-0.00601957		5.06	-0.00310488
5.071	-0.00128		5.064	0.000758553		5.081	-0.00204645		5.098	-0.00190562		5.064	-0.006972		5.064	-0.00875161		5.064	-0.00174756		5.064	-0.0128589		5.068	0.000765216		5.09	-0.00279541		5.06	-0.00711431		5.094	-0.00240298		5.06	0.000773034		5.06	-0.0059177		5.06	-0.00658567		5.064	-0.00327079
5.075	-0.00122554		5.068	0.000843601		5.085	-0.0020542		5.102	-0.00200643		5.068	-0.00652949		5.068	-0.00973177		5.068	-0.0013029		5.068	-0.0124595		5.072	0.000473166		5.094	-0.00266157		5.064	-0.00642242		5.098	-0.00237835		5.064	0.000671295		5.064	-0.00649495		5.064	-0.00651512		5.068	-0.00321456
5.079	-0.00116914		5.073	0.000906854		5.09	-0.00210578		5.107	-0.00211622		5.072	-0.00621166		5.073	-0.00941577		5.073	0.000621752		5.073	-0.0129022		5.076	-0.000786574		5.099	-0.00258071		5.069	-0.00579799		5.103	-0.00240863		5.069	0.000682221		5.068	-0.00656411		5.068	-0.00632287		5.073	-0.00303841
5.084	-0.00112127		5.077	0.00106161		5.094	-0.00220668		5.111	-0.00217169		5.077	-0.00584224		5.077	-0.00913956		5.077	0.00186552		5.077	-0.0116952		5.08	-0.00179379		5.103	-0.00243769		5.073	-0.00571296		5.107	-0.00236702		5.073	0.000739376		5.073	-0.00705006		5.073	-0.00649816		5.077	-0.00328094
5.088	-0.00111205		5.081	0.00229462		5.098	-0.00229434		5.115	-0.00213845		5.081	-0.00581566		5.081	-0.00828334		5.081	0.00357649		5.081	-0.0106262		5.084	-0.00226331		5.107	-0.0024301		5.077	-0.00587442		5.111	-0.00222881		5.077	0.000737955		5.077	-0.00711291		5.077	-0.0069772		5.081	-0.00380792
5.092	-0.00117291		5.085	0.00313073		5.102	-0.0022761		5.119	-0.00208067		5.085	-0.0051548		5.085	-0.0084746		5.085	0.0037448		5.085	-0.00989252		5.089	-0.00236092		5.111	-0.00243493		5.081	-0.00604858		5.115	-0.00208292		5.081	0.000568484		5.081	-0.00681133		5.081	-0.00724383		5.085	-0.00436386
5.096	-0.00125034		5.089	0.00309899		5.107	-0.00222388		5.124	-0.00208775		5.089	-0.00446065		5.089	-0.00695118		5.089	0.00554292		5.089	-0.00972517		5.093	-0.00200205		5.116	-0.00251171		5.086	-0.00628967		5.12	-0.00198855		5.085	0.000698091		5.085	-0.00650862		5.085	-0.00716917		5.089	-0.00452461
5.101	-0.00131021		5.094	0.00298838		5.111	-0.002249		5.128	-0.00203369		5.094	-0.00366889		5.094	-0.0053423		5.094	0.00670378		5.094	-0.00794075		5.097	-3.34116e-05		5.12	-0.00260149		5.09	-0.00628117		5.124	-0.0018714		5.09	0.000706437		5.09	-0.0062492		5.09	-0.00674218		5.094	-0.00438206
5.105	-0.00129253		5.098	0.00245476		5.115	-0.00226813		5.132	-0.00199938		5.098	-0.0031437		5.098	-0.00496774		5.098	0.00633918		5.098	-0.00595003		5.101	0.000230878		5.124	-0.00263246		5.094	-0.00545276		5.128	-0.00182614		5.094	0.00056082		5.094	-0.0059221		5.094	-0.00605171		5.098	-0.00416717
5.109	-0.00132771		5.102	0.00182128		5.12	-0.00231873		5.137	-0.00200145		5.102	-0.00334137		5.102	-0.00554372		5.102	0.00487946		5.102	-0.00373698		5.106	0.00138752		5.128	-0.00265367		5.098	-0.00394038		5.133	-0.00176419		5.098	0.000313889		5.098	-0.00552225		5.098	-0.00529244		5.102	-0.00419052
5.113	-0.00136531		5.106	0.00174172		5.124	-0.00235825		5.141	-0.00195597		5.106	-0.00328436		5.106	-0.00559061		5.106	0.00308152		5.106	-0.0037281		5.11	0.00201571		5.133	-0.00277712		5.102	-0.00362557		5.137	-0.00174914		5.102	-0.000193579		5.102	-0.00511025		5.102	-0.00505897		5.106	-0.00348155
5.118	-0.00145586		5.111	0.00121191		5.128	-0.00245171		5.145	-0.00185653		5.111	-0.00313264		5.111	-0.00621986		5.111	0.00108003		5.111	-0.00559186		5.114	0.00378689		5.137	-0.00292408		5.107	-0.00534236		5.141	-0.00173696		5.107	-0.000681463		5.107	-0.00424197		5.107	-0.0051974		5.111	-0.00307869
5.122	-0.00154257		5.115	0.000181638		5.132	-0.00244532		5.149	-0.00176904		5.115	-0.00320355		5.115	-0.00791591		5.115	-0.00171934		5.115	-0.00535479		5.118	0.00377742		5.141	-0.00309234		5.111	-0.00691155		5.145	-0.00172291		5.111	-0.00123836		5.111	-0.00349302		5.111	-0.00543862		5.115	-0.00304716
5.126	-0.00155508		5.119	-0.000430274		5.137	-0.00241124		5.154	-0.00170169		5.119	-0.00290784		5.119	-0.009365		5.119	-0.00434477		5.119	-0.00599218		5.123	0.00396073		5.145	-0.00317032		5.115	-0.00809949		5.15	-0.0017275		5.115	-0.00132888		5.115	-0.00279103		5.115	-0.00567382		5.119	-0.00274967
5.13	-0.00155693		5.123	-0.00123255		5.141	-0.00232188		5.158	-0.00164874		5.123	-0.002342		5.123	-0.0100542		5.123	-0.00591591		5.123	-0.00635143		5.127	0.00440499		5.15	-0.00312303		5.119	-0.0092768		5.154	-0.00186277		5.119	-0.0014277		5.119	-0.00209747		5.119	-0.00565754		5.123	-0.00291324
5.135	-0.00150384		5.128	-0.00132238		5.145	-0.00233348		5.162	-0.00160893		5.128	-0.00299116		5.128	-0.0102374		5.128	-0.00729669		5.128	-0.00797996		5.131	0.00465282		5.154	-0.00315572		5.124	-0.00928655		5.158	-0.00203854		5.124	-0.00145744		5.124	-0.00152941		5.124	-0.00581782		5.128	-0.00254161
5.139	-0.00144452		5.132	-0.00137304		5.149	-0.00234424		5.166	-0.00153577		5.132	-0.00304075		5.132	-0.0114663		5.132	-0.00966367		5.132	-0.00851746		5.135	0.00459288		5.158	-0.00302401		5.128	-0.00927482		5.162	-0.00218025		5.128	-0.00139632		5.128	-0.000991567		5.128	-0.00572391		5.132	-0.00235753
5.143	-0.00140837		5.136	-0.000984684		5.154	-0.00240425		5.171	-0.00155006		5.136	-0.0031528		5.136	-0.0116734		5.136	-0.0114444		5.136	-0.0102026		5.14	0.00437325		5.163	-0.00297897		5.132	-0.00955349		5.167	-0.00231124		5.132	-0.00101386		5.132	-0.00155732		5.132	-0.00584101		5.136	-0.00262683
5.147	-0.00142314		5.14	-0.000588909		5.158	-0.00239152		5.175	-0.00158916		5.14	-0.00350615		5.14	-0.0110931		5.14	-0.0111637		5.14	-0.0120009		5.144	0.00445517		5.167	-0.00287775		5.136	-0.00964455		5.171	-0.00232834		5.136	-0.00101377		5.136	-0.00212444		5.136	-0.0063458		5.14	-0.00274664
5.152	-0.00143448		5.145	6.52543e-06		5.162	-0.00229806		5.179	-0.00161565		5.145	-0.0033922		5.145	-0.00939842		5.145	-0.0107558		5.145	-0.0121169		5.148	0.00420968		5.171	-0.00274488		5.141	-0.00960036		5.175	-0.0024763		5.141	-0.00113089		5.14	-0.0021638		5.141	-0.00662268		5.145	-0.00224941
5.156	-0.00137994		5.149	0.000535927		5.166	-0.00218268		5.184	-0.00162037		5.149	-0.00347177		5.149	-0.00779793		5.149	-0.010603		5.149	-0.0109059		5.152	0.00376074		5.175	-0.00266458		5.145	-0.00894884		5.179	-0.00248845		5.145	-0.000969628		5.145	-0.00223566		5.145	-0.00615768		5.149	-0.00216285
5.16	-0.0012758		5.153	0.000988096		5.171	-0.00208464		5.188	-0.00161305		5.153	-0.00366643		5.153	-0.00723803		5.153	-0.0101204		5.153	-0.00927023		5.157	0.00368534		5.18	-0.00251806		5.149	-0.00727452		5.184	-0.00257872		5.149	-0.000792682		5.149	-0.00226132		5.149	-0.00595515		5.153	-0.00200829
5.164	-0.00123268		5.157	0.00174566		5.175	-0.00200801		5.192	-0.00163477		5.157	-0.0041613		5.157	-0.00631226		5.157	-0.00978396		5.157	-0.00903333		5.161	0.00536889		5.184	-0.00234138		5.153	-0.00665697		5.188	-0.00262259		5.153	-0.000782788		5.153	-0.00263565		5.153	-0.00589095		5.157	-0.00156219
5.169	-0.00128011		5.162	0.00232558		5.179	-0.00197508		5.196	-0.00169228		5.162	-0.00426105		5.162	-0.00490328		5.162	-0.00897961		5.162	-0.00896929		5.165	0.00560456		5.188	-0.00231334		5.158	-0.00592532		5.192	-0.00270559		5.158	-0.000904399		5.157	-0.00254916		5.158	-0.00608118		5.162	-0.00108552
5.173	-0.00132516		5.166	0.00271447		5.183	-0.00197416		5.201	-0.00171291		5.166	-0.00405007		5.166	-0.00391843		5.166	-0.0068114		5.166	-0.00860743		5.169	0.00536572		5.192	-0.0023284		5.162	-0.00492056		5.197	-0.00265063		5.162	-0.000900817		5.162	-0.00278309		5.162	-0.00607299		5.166	-0.00070502
5.177	-0.00137924		5.17	0.00204102		5.188	-0.00194114		5.205	-0.00167819		5.17	-0.00351424		5.17	-0.00253198		5.17	-0.00602301		5.17	-0.00874674		5.174	0.00380159		5.197	-0.00226314		5.166	-0.0056222		5.201	-0.00262235		5.166	-0.00133372		5.166	-0.00275228		5.166	-0.0057512		5.17	-0.00131986
5.181	-0.00137884		5.174	0.00159895		5.192	-0.00202706		5.209	-0.00167084		5.174	-0.00360428		5.174	-0.00286985		5.174	-0.00406962		5.174	-0.00897248		5.178	0.00300177		5.201	-0.00229782		5.17	-0.00703575		5.205	-0.00266175		5.17	-0.00185523		5.17	-0.00259498		5.17	-0.00569515		5.174	-0.00139689
5.186	-0.00146515		5.179	0.00142065		5.196	-0.00200228		5.213	-0.00169377		5.179	-0.00376554		5.179	-0.00359477		5.179	-0.0042922		5.179	-0.00811611		5.182	0.00289952		5.205	-0.00230186		5.175	-0.00746008		5.209	-0.00266394		5.175	-0.00221152		5.174	-0.00185758		5.175	-0.00535757		5.179	-0.00107867
5.19	-0.00141009		5.183	0.0011323		5.2	-0.00199205		5.218	-0.00178362		5.183	-0.00384203		5.183	-0.00434997		5.183	-0.0039473		5.183	-0.00767006		5.186	0.00301416		5.209	-0.0022735		5.179	-0.00738599		5.214	-0.00270614		5.179	-0.0020767		5.179	-0.0015653		5.179	-0.00486227		5.183	-0.000621493
5.194	-0.00138916		5.187	0.000911428		5.205	-0.00200601		5.222	-0.00188981		5.187	-0.00390576		5.187	-0.00577558		5.187	-0.00284156		5.187	-0.00787461		5.191	0.00333359		5.214	-0.00239341		5.183	-0.00853776		5.218	-0.00267708		5.183	-0.00210048		5.183	-0.00245089		5.183	-0.00495399		5.187	-0.000576812
5.198	-0.00144418		5.191	0.00080746		5.209	-0.00201069		5.226	-0.0019627		5.191	-0.00428342		5.191	-0.00690506		5.191	-0.0012665		5.191	-0.00757975		5.195	0.00373796		5.218	-0.00254093		5.187	-0.0098712		5.222	-0.00257269		5.187	-0.00229669		5.187	-0.00275078		5.187	-0.0052819		5.191	-0.000548963
5.203	-0.00153896		5.196	0.000924276		5.213	-0.00202397		5.231	-0.00201166		5.195	-0.00420951		5.196	-0.00645434		5.196	0.000180808		5.196	-0.00752932		5.199	0.00374048		5.222	-0.00267493		5.192	-0.0104407		5.226	-0.00247951		5.192	-0.00228601		5.191	-0.00263562		5.192	-0.00585723		5.196	-0.00044312
5.207	-0.00156564		5.2	0.000861826		5.217	-0.0020266		5.235	-0.00206457		5.2	-0.00399603		5.2	-0.00649852		5.2	0.00123327		5.2	-0.00773901		5.203	0.00358769		5.226	-0.0027443		5.196	-0.00993686		5.231	-0.00242249		5.196	-0.00206363		5.196	-0.00239823		5.196	-0.00610847		5.2	-0.000367185
5.211	-0.00155975		5.204	0.000720543		5.222	-0.00194254		5.239	-0.00214423		5.204	-0.0045002		5.204	-0.00776445		5.204	0.00123295		5.204	-0.00754969		5.208	0.00390541		5.231	-0.00284263		5.2	-0.0101491		5.235	-0.00237135		5.2	-0.00186386		5.2	-0.00246359		5.2	-0.00602386		5.204	-0.000378233
5.215	-0.00154672		5.208	0.000749195		5.226	-0.00192415		5.243	-0.00215766		5.208	-0.00466299		5.208	-0.00862007		5.208	-0.000575166		5.208	-0.00907384		5.212	0.00397366		5.235	-0.00293777		5.204	-0.0108475		5.239	-0.00230911		5.204	-0.0017297		5.204	-0.0023104		5.204	-0.00628994		5.208	-0.000223164
5.22	-0.00156841		5.212	0.000693078		5.23	-0.00199738		5.248	-0.00214463		5.212	-0.00533396		5.212	-0.00700377		5.212	-0.000318163		5.212	-0.00779807		5.216	0.00315148		5.239	-0.00296787		5.209	-0.0095746		5.243	-0.00229271		5.208	-0.00163378		5.208	-0.002823		5.208	-0.00685358		5.212	-0.000857961
5.224	-0.00160145		5.217	0.000234972		5.234	-0.00205485		5.252	-0.00207313		5.217	-0.00520882		5.217	-0.00614962		5.217	-0.00138915		5.217	-0.00822228		5.22	0.0028791		5.244	-0.00300542		5.213	-0.00950066		5.248	-0.00226977		5.213	-0.000305827		5.213	-0.0030519		5.213	-0.00743773		5.217	-0.00167927
5.228	-0.00163244		5.221	-0.000267158		5.239	-0.00208263		5.256	-0.00201774		5.221	-0.00474088		5.221	-0.00498999		5.221	-0.00272124		5.221	-0.00808048		5.225	0.00291171		5.248	-0.00307423		5.217	-0.00774307		5.252	-0.00221353		5.217	0.000178576		5.217	-0.00344158		5.217	-0.00712835		5.221	-0.0023231
5.232	-0.00160863		5.225	-0.0010696		5.243	-0.00208944		5.26	-0.00197		5.225	-0.00448305		5.225	-0.00404505		5.225	-0.00417691		5.225	-0.00871518		5.229	0.00306662		5.252	-0.00305372		5.221	-0.00723762		5.256	-0.002228		5.221	0.000432047		5.221	-0.00374585		5.221	-0.00666483		5.225	-0.00242952
5.237	-0.00156173		5.229	-0.00140823		5.247	-0.00212469		5.265	-0.00188499		5.229	-0.00477214		5.229	-0.00327303		5.229	-0.00437465		5.229	-0.00997724		5.233	0.00302772		5.256	-0.00308763		5.225	-0.00811313		5.261	-0.00224529		5.225	0.000898634		5.225	-0.00372105		5.225	-0.00588522		5.229	-0.00252778
5.241	-0.00154075		5.234	-0.00179767		5.251	-0.0021426		5.269	-0.00190926		5.234	-0.00491739		5.234	-0.00230029		5.234	-0.00525057		5.234	-0.0104482		5.237	0.00195368		5.261	-0.00307163		5.23	-0.00770912		5.265	-0.00229639		5.23	0.00125692		5.23	-0.00364051		5.23	-0.00515012		5.234	-0.00244905
5.245	-0.00155445		5.238	-0.00192253		5.256	-0.00212751		5.273	-0.00192646		5.238	-0.00548809		5.238	-0.00121567		5.238	-0.00503027		5.238	-0.00950557		5.242	0.000913597		5.265	-0.0030595		5.234	-0.00676715		5.269	-0.00235441		5.234	0.00176441		5.234	-0.00362007		5.234	-0.00441282		5.238	-0.00240366
5.249	-0.00157235		5.242	-0.00202683		5.26	-0.00215875		5.278	-0.00185873		5.242	-0.00544666		5.242	-0.000286986		5.242	-0.00413583		5.242	-0.0088974		5.246	0.000255717		5.269	-0.0030832		5.238	-0.00786755		5.273	-0.00229558		5.238	0.00220203		5.238	-0.00331639		5.238	-0.00380449		5.242	-0.00189639
5.254	-0.00154739		5.246	-0.00218081		5.264	-0.00220798		5.282	-0.00185891		5.246	-0.00487859		5.246	-0.000240919		5.246	-0.00491521		5.246	-0.0087089		5.25	-0.000837827		5.273	-0.00303645		5.242	-0.00956549		5.278	-0.00222329		5.242	0.00265236		5.242	-0.00305701		5.242	-0.00313395		5.246	-0.00131127
5.258	-0.00158632		5.251	-0.00143167		5.268	-0.0021809		5.286	-0.00191327		5.251	-0.00442665		5.251	-0.000520439		5.251	-0.00679627		5.251	-0.00734609		5.254	-0.00225929		5.278	-0.0029248		5.247	-0.0103118		5.282	-0.00223192		5.247	0.0022062		5.247	-0.00290963		5.247	-0.00313422		5.251	-0.00186084
5.262	-0.00160907		5.255	-0.000603996		5.273	-0.00213513		5.29	-0.00192296		5.255	-0.0044534		5.255	-0.00102842		5.255	-0.00632544		5.255	-0.00549085		5.259	-0.00213094		5.282	-0.00288122		5.251	-0.00868709		5.286	-0.00222098		5.251	0.00141072		5.251	-0.0031968		5.251	-0.00378884		5.255	-0.00172384
5.266	-0.00158689		5.259	-0.000249806		5.277	-0.00207783		5.295	-0.00194907		5.259	-0.00450211		5.259	-0.00145905		5.259	-0.00650639		5.259	-0.00537304		5.263	-0.00219968		5.286	-0.00278178		5.255	-0.00861753		5.29	-0.00230173		5.255	0.00048714		5.255	-0.00298037		5.255	-0.0043211		5.259	-0.00121951
5.271	-0.00153469		5.263	0.000151086		5.281	-0.00206402		5.299	-0.00190634		5.263	-0.00488789		5.263	-0.00141505		5.263	-0.00497707		5.263	-0.00671556		5.267	-0.00243908		5.29	-0.00268659		5.259	-0.00909893		5.295	-0.00230477		5.259	-0.000285432		5.259	-0.00257733		5.259	-0.00432424		5.263	-0.00072119
5.275	-0.00153887		5.268	0.00069659		5.285	-0.00203842		5.303	-0.00188305		5.268	-0.00543248		5.268	-0.00209005		5.268	-0.00489302		5.268	-0.00589848		5.271	-0.00379151		5.295	-0.00269216		5.264	-0.00913198		5.299	-0.00230741		5.264	-0.000700352		5.263	-0.00315591		5.264	-0.00447286		5.268	-0.000650261
5.279	-0.00155899		5.272	0.000774213		5.29	-0.00198665		5.307	-0.00181454		5.272	-0.0055139		5.272	-0.00318656		5.272	-0.00510727		5.272	-0.00445784		5.276	-0.00447277		5.299	-0.00263437		5.268	-0.00826375		5.303	-0.00238859		5.268	-0.00130532		5.268	-0.00401485		5.268	-0.00513064		5.272	-0.000496048
5.283	-0.0014792		5.276	0.00137694		5.294	-0.0019809		5.312	-0.0017151		5.276	-0.00528389		5.276	-0.00305275		5.276	-0.00418001		5.276	-0.0037013		5.28	-0.0029896		5.303	-0.00253293		5.272	-0.00969358		5.308	-0.00242086		5.272	-0.00185588		5.272	-0.0047502		5.272	-0.00561435		5.276	-0.000802668
5.288	-0.00146025		5.28	0.00170687		5.298	-0.00199514		5.316	-0.00173686		5.28	-0.00508194		5.28	-0.00310708		5.28	-0.00284155		5.28	-0.00375559		5.284	-0.00186274		5.308	-0.00251436		5.276	-0.00999146		5.312	-0.00243838		5.276	-0.00219273		5.276	-0.00499241		5.276	-0.00632173		5.28	-0.00126917
5.292	-0.00152814		5.285	0.00174954		5.303	-0.0019956		5.32	-0.00175955		5.285	-0.0053229		5.285	-0.00390249		5.285	-0.00187363		5.285	-0.00372516		5.288	-0.00103075		5.312	-0.00250569		5.281	-0.00886449		5.316	-0.00245198		5.281	-0.00275802		5.28	-0.00528298		5.281	-0.00637668		5.285	-0.00204444
5.296	-0.00154041		5.289	0.00174421		5.307	-0.00207749		5.325	-0.00167996		5.289	-0.00525059		5.289	-0.00486841		5.289	-0.00190916		5.289	-0.00340407		5.293	0.000720027		5.316	-0.00258261		5.285	-0.00718456		5.32	-0.00249376		5.285	-0.00322477		5.285	-0.00552573		5.285	-0.00706819		5.289	-0.00282329
5.3	-0.0015272		5.293	0.0020328		5.311	-0.00209816		5.329	-0.00163779		5.293	-0.00525714		5.293	-0.00454119		5.293	-0.00175603		5.293	-0.00337826		5.297	0.00218666		5.32	-0.00270701		5.289	-0.00640086		5.325	-0.00257161		5.289	-0.0034193		5.289	-0.005639		5.289	-0.00700272		5.293	-0.00299805
5.305	-0.00146288		5.297	0.00167437		5.315	-0.00209537		5.333	-0.00164536		5.297	-0.00527625		5.297	-0.00456446		5.297	-0.000782399		5.297	-0.00360647		5.301	0.00243479		5.325	-0.00277826		5.293	-0.00677922		5.329	-0.00251126		5.293	-0.00333189		5.293	-0.00536832		5.293	-0.00706968		5.297	-0.00289309
5.309	-0.00145815		5.302	0.00144747		5.32	-0.0021085		5.337	-0.00164349		5.302	-0.00537553		5.302	-0.0049687		5.302	-0.0017532		5.302	-0.00311137		5.305	0.00188411		5.329	-0.00279949		5.298	-0.00721297		5.333	-0.00246506		5.298	-0.00289821		5.297	-0.00542658		5.298	-0.00726008		5.302	-0.00251209
5.313	-0.00150274		5.306	0.0013008		5.324	-0.0020983		5.342	-0.00163615		5.306	-0.00542001		5.306	-0.00549214		5.306	-0.002089		5.306	-0.00331542		5.309	0.000925084		5.333	-0.0028513		5.302	-0.00757605		5.337	-0.00248782		5.302	-0.00221326		5.302	-0.00518005		5.302	-0.00792289		5.306	-0.00250555
5.317	-0.00146006		5.31	0.00161002		5.328	-0.00214281		5.346	-0.00165226		5.31	-0.00496369		5.31	-0.00597632		5.31	-0.00174275		5.31	-0.0042563		5.314	0.00207789		5.337	-0.00284401		5.306	-0.00839807		5.342	-0.00238306		5.306	-0.00163336		5.306	-0.00431275		5.306	-0.00839527		5.31	-0.00251298
5.322	-0.00143749		5.314	0.00160249		5.332	-0.00216141		5.35	-0.00165035		5.314	-0.00484003		5.314	-0.00572916		5.314	-0.00240789		5.314	-0.00578734		5.318	0.00325782		5.342	-0.00282173		5.31	-0.00909887		5.346	-0.00228942		5.31	-0.00114244		5.31	-0.00374874		5.31	-0.00788091		5.314	-0.00250714
5.326	-0.00142609		5.319	0.000643225		5.337	-0.00214458		5.354	-0.00160547		5.318	-0.00497134		5.319	-0.00629573		5.319	-0.00158137		5.319	-0.00680421		5.322	0.00342533		5.346	-0.00280376		5.315	-0.00862353		5.35	-0.0022023		5.315	-0.00075453		5.314	-0.00369869		5.315	-0.0082855		5.319	-0.00209983
5.33	-0.00139366		5.323	-0.000121855		5.341	-0.00217043		5.359	-0.00154516		5.323	-0.00502518		5.323	-0.00699426		5.323	-0.00226719		5.323	-0.00784745		5.326	0.00365181		5.35	-0.00278741		5.319	-0.00962294		5.354	-0.00223715		5.319	-0.000813904		5.319	-0.00418567		5.319	-0.00770845		5.323	-0.00213485
5.334	-0.00136374		5.327	-6.60389e-05		5.345	-0.00214506		5.363	-0.00153217		5.327	-0.0049969		5.327	-0.00643362		5.327	-0.00269547		5.327	-0.0078243		5.331	0.0034121		5.354	-0.00279878		5.323	-0.0113283		5.359	-0.00230741		5.323	-0.000775237		5.323	-0.00439549		5.323	-0.00763275		5.327	-0.00182489
5.339	-0.00128848		5.331	-0.000594579		5.349	-0.00212028		5.367	-0.00155004		5.331	-0.005085		5.331	-0.00661186		5.331	-0.00103877		5.331	-0.00870213		5.335	0.00194059		5.359	-0.00273779		5.327	-0.0119891		5.363	-0.00231958		5.327	-0.00030204		5.327	-0.0045239		5.327	-0.0072038		5.331	-0.00173718
5.343	-0.00128506		5.335	-0.00128979		5.354	-0.0021566		5.372	-0.00161993		5.335	-0.00513755		5.335	-0.00775889		5.335	-0.000124181		5.336	-0.0103528		5.339	0.00176852		5.363	-0.0026575		5.332	-0.0122548		5.367	-0.00230108		5.331	5.94612e-05		5.331	-0.00446972		5.331	-0.0067488		5.335	-0.00107791
5.347	-0.001344		5.34	-0.000773448		5.358	-0.00221679		5.376	-0.00170661		5.34	-0.00555669		5.34	-0.00788163		5.34	-0.000311909		5.34	-0.0105694		5.343	0.00194704		5.367	-0.00269392		5.336	-0.012972		5.372	-0.00238364		5.336	0.00058437		5.336	-0.00450087		5.336	-0.00614159		5.34	-0.00165022
5.351	-0.00137889		5.344	2.63731e-05		5.362	-0.00223196		5.38	-0.00180742		5.344	-0.00552865		5.344	-0.00806198		5.344	0.0012935		5.344	-0.0101814		5.348	0.00255723		5.371	-0.00272444		5.34	-0.0130968		5.376	-0.00231604		5.34	0.000323065		5.34	-0.00439196		5.34	-0.0056622		5.344	-0.00227435
5.356	-0.00136491		5.348	0.000316031		5.366	-0.00221573		5.384	-0.00192493		5.348	-0.00500775		5.348	-0.00741913		5.348	0.00147759		5.348	-0.00956123		5.352	0.00384079		5.376	-0.00268479		5.344	-0.0122455		5.38	-0.00222215		5.344	-8.48637e-07		5.344	-0.00419599		5.344	-0.00501067		5.348	-0.0030701
5.36	-0.00143536		5.352	0.000421842		5.371	-0.00216627		5.389	-0.00203832		5.352	-0.00528165		5.352	-0.00624857		5.352	0.00318254		5.352	-0.00863718		5.356	0.00409333		5.38	-0.0026785		5.348	-0.0108932		5.384	-0.00225049		5.348	-0.000529851		5.348	-0.00445219		5.348	-0.00446006		5.352	-0.00314957
5.364	-0.00147154		5.357	0.000687357		5.375	-0.00215191		5.393	-0.00215471		5.357	-0.00469072		5.357	-0.00666401		5.357	0.00402185		5.357	-0.00777493		5.36	0.00350013		5.384	-0.00263035		5.353	-0.00997419		5.389	-0.00233784		5.353	-0.00108796		5.353	-0.00447671		5.353	-0.00434279		5.357	-0.00315193
5.368	-0.0014891		5.361	0.00134015		5.379	-0.00214179		5.397	-0.00219623		5.361	-0.00409529		5.361	-0.00676926		5.361	0.0020922		5.361	-0.00701482		5.365	0.0019899		5.389	-0.00265638		5.357	-0.00892209		5.393	-0.00234843		5.357	-0.00138088		5.357	-0.00451828		5.357	-0.00379879		5.361	-0.00311566
5.373	-0.00143945		5.365	0.00152283		5.383	-0.00217795		5.401	-0.0022445		5.365	-0.0037599		5.365	-0.00585307		5.365	0.0014163		5.365	-0.00642788		5.369	0.00125894		5.393	-0.00261217		5.361	-0.00776164		5.397	-0.00229363		5.361	-0.00170595		5.361	-0.00486014		5.361	-0.00405725		5.365	-0.00253093
5.377	-0.00138559		5.369	0.00113042		5.388	-0.00218817		5.406	-0.00233495		5.369	-0.00346451		5.369	-0.00529787		5.369	0.00120261		5.369	-0.00637374		5.373	0.000743093		5.397	-0.00249218		5.365	-0.00696698		5.401	-0.00216501		5.365	-0.00186388		5.365	-0.00491575		5.365	-0.00411859		5.369	-0.00224445
5.381	-0.00143046		5.374	0.00179481		5.392	-0.00211976		5.41	-0.00244798		5.374	-0.00343617		5.374	-0.00432043		5.374	-3.82699e-05		5.374	-0.00531551		5.377	0.00053234		5.401	-0.00245888		5.37	-0.00798484		5.406	-0.00207154		5.37	-0.00178332		5.37	-0.00489031		5.37	-0.00380576		5.374	-0.00162351
5.385	-0.00147162		5.378	0.00169479		5.396	-0.0020517		5.414	-0.00243525		5.378	-0.00326256		5.378	-0.00350462		5.378	-0.000643518		5.378	-0.00372635		5.382	-0.000718792		5.406	-0.00238799		5.374	-0.0092344		5.41	-0.00201721		5.374	-0.00151959		5.374	-0.00502844		5.374	-0.00378877		5.378	-0.00157576
5.39	-0.00143054		5.382	0.000855593		5.4	-0.0019996		5.419	-0.00234573		5.382	-0.00316256		5.382	-0.00292883		5.382	-0.00239662		5.382	-0.00335364		5.386	-0.00205809		5.41	-0.00238885		5.378	-0.00998314		5.414	-0.00190821		5.378	-0.00137139		5.378	-0.0047709		5.378	-0.00434475		5.382	-0.000987265
5.394	-0.00138798		5.386	-8.17623e-05		5.405	-0.0020334		5.423	-0.00223757		5.386	-0.00384928		5.386	-0.00301062		5.386	-0.00403132		5.386	-0.00349261		5.39	-0.00299554		5.414	-0.00242774		5.382	-0.0109872		5.419	-0.00190393		5.382	-0.0016809		5.382	-0.0045433		5.382	-0.00497365		5.386	-0.000461778
5.398	-0.00132946		5.391	-0.000828608		5.409	-0.00213903		5.427	-0.00211213		5.391	-0.00408477		5.391	-0.00370768		5.391	-0.00531911		5.391	-0.00418094		5.394	-0.00300258		5.418	-0.00233395		5.387	-0.012627		5.423	-0.00189017		5.387	-0.00196719		5.386	-0.00453297		5.387	-0.00503764		5.391	0.00040439
5.402	-0.00129116		5.395	-0.00139797		5.413	-0.00220883		5.431	-0.00200119		5.395	-0.00416298		5.395	-0.00464879		5.395	-0.00705543		5.395	-0.0053505		5.399	-0.00281223		5.423	-0.0023178		5.391	-0.0143202		5.427	-0.00185038		5.391	-0.00207341		5.391	-0.00418659		5.391	-0.0053485		5.395	0.000376409
5.407	-0.00127974		5.399	-0.00210687		5.417	-0.0022662		5.436	-0.00189882		5.399	-0.00497749		5.399	-0.00505114		5.399	-0.00739621		5.399	-0.00490493		5.403	-0.00230106		5.427	-0.00234221		5.395	-0.0154085		5.431	-0.00178454		5.395	-0.00214904		5.395	-0.00395987		5.395	-0.00583965		5.399	0.00017826
5.411	-0.00129436		5.403	-0.0025958		5.422	-0.00235302		5.44	-0.0018971		5.403	-0.0051132		5.403	-0.00591706		5.403	-0.00653334		5.403	-0.00462287		5.407	-0.00199152		5.431	-0.00227586		5.399	-0.016635		5.436	-0.00170764		5.399	-0.00186979		5.399	-0.00354899		5.399	-0.00636478		5.403	0.000119036
5.415	-0.00132153		5.408	-0.00299287		5.426	-0.00232867		5.444	-0.00185308		5.408	-0.00526582		5.408	-0.00690943		5.408	-0.00648593		5.408	-0.00439493		5.411	-0.00212344		5.435	-0.0022831		5.404	-0.0183302		5.44	-0.00169762		5.404	-0.0010388		5.403	-0.00319155		5.404	-0.00672883		5.408	9.83378e-05
5.419	-0.00136742		5.412	-0.00322442		5.43	-0.0022841		5.448	-0.00174283		5.412	-0.00591046		5.412	-0.00703092		5.412	-0.00688583		5.412	-0.00581017		5.416	-0.00176513		5.44	-0.00232156		5.408	-0.0182385		5.444	-0.00174184		5.408	-0.000692931		5.408	-0.00311926		5.408	-0.00724255		5.412	0.00027123
5.424	-0.00130992		5.416	-0.00417573		5.434	-0.00234094		5.453	-0.00168476		5.416	-0.00656947		5.416	-0.00713964		5.416	-0.00529092		5.416	-0.00637395		5.42	-0.000444985		5.444	-0.00238075		5.412	-0.0166618		5.448	-0.0017679		5.412	-0.000894936		5.412	-0.00287684		5.412	-0.00772689		5.416	0.00036091
5.428	-0.00125994		5.42	-0.00448644		5.439	-0.00240879		5.457	-0.00176217		5.42	-0.0067397		5.42	-0.00642401		5.42	-0.00344403		5.42	-0.00732696		5.424	0.000624189		5.448	-0.00238856		5.416	-0.0150803		5.453	-0.00175789		5.416	-0.00174329		5.416	-0.00278082		5.416	-0.00812742		5.42	-1.92289e-05
5.432	-0.00123733		5.425	-0.00425186		5.443	-0.00251453		5.461	-0.00189285		5.425	-0.00619138		5.425	-0.00585122		5.425	-0.00155014		5.425	-0.00876967		5.428	0.0015839		5.453	-0.00225379		5.421	-0.0135981		5.457	-0.00176339		5.421	-0.00232393		5.42	-0.00284591		5.421	-0.00730366		5.425	-0.000854
5.436	-0.00122284		5.429	-0.00422097		5.447	-0.00252775		5.466	-0.00194201		5.429	-0.00553748		5.429	-0.00582158		5.429	-0.000890085		5.429	-0.0084947		5.433	0.000945573		5.457	-0.00222256		5.425	-0.0121865		5.461	-0.00175692		5.425	-0.00214404		5.425	-0.00307175		5.425	-0.00659299		5.429	-0.00147418
5.441	-0.00120629		5.433	-0.00434694		5.451	-0.00247579		5.47	-0.00192925		5.433	-0.00549557		5.433	-0.00510433		5.433	-0.00120942		5.433	-0.00888167		5.437	-0.000406354		5.461	-0.00232353		5.429	-0.0106796		5.465	-0.00175854		5.429	-0.00220559		5.429	-0.00327065		5.429	-0.00703502		5.433	-0.00181152
5.445	-0.00118174		5.437	-0.00403211		5.456	-0.00241772		5.474	-0.00188402		5.437	-0.00489633		5.437	-0.0039974		5.437	-3.4297e-05		5.437	-0.00965178		5.441	-0.00181099		5.465	-0.00248058		5.433	-0.00930392		5.47	-0.00174653		5.433	-0.00155627		5.433	-0.00328234		5.433	-0.00721485		5.437	-0.00254619
5.449	-0.00120483		5.442	-0.00348809		5.46	-0.00237256		5.478	-0.00187175		5.441	-0.00466037		5.442	-0.00260821		5.442	0.000891649		5.442	-0.0108906		5.445	-0.00139326		5.47	-0.00260275		5.438	-0.00922955		5.474	-0.0017562		5.438	-0.00112485		5.437	-0.00324107		5.438	-0.00717144		5.442	-0.00316101
5.453	-0.00122876		5.446	-0.00322927		5.464	-0.00227195		5.483	-0.00196246		5.446	-0.00522026		5.446	-0.00112327		5.446	0.000795738		5.446	-0.0123335		5.45	-0.000601893		5.474	-0.00264779		5.442	-0.00918811		5.478	-0.00177426		5.442	-0.00155584		5.442	-0.00274787		5.442	-0.00698701		5.446	-0.00380135
5.458	-0.00130342		5.45	-0.00267902		5.469	-0.00225292		5.487	-0.00201636		5.45	-0.00491241		5.45	-0.000563923		5.45	0.00127083		5.45	-0.0136638		5.454	0.000141099		5.478	-0.0026699		5.446	-0.00835147		5.483	-0.00178359		5.446	-0.00207159		5.446	-0.00215717		5.446	-0.00656488		5.45	-0.00441736
5.462	-0.00128501		5.454	-0.0018119		5.473	-0.00220191		5.491	-0.00202021		5.454	-0.00416264		5.454	-0.000720734		5.454	0.00144651		5.454	-0.0125978		5.458	0.000203098		5.482	-0.00259247		5.45	-0.00839582		5.487	-0.00173901		5.45	-0.00228787		5.45	-0.00194887		5.45	-0.00605088		5.454	-0.00466488
5.466	-0.00128226		5.458	-0.000604969		5.477	-0.00213605		5.495	-0.00200317		5.458	-0.00400341		5.458	-0.00134359		5.458	0.00120845		5.459	-0.0134534		5.462	-0.000399013		5.487	-0.00265982		5.455	-0.009026		5.491	-0.00172439		5.454	-0.00203757		5.454	-0.00205876		5.454	-0.00567285		5.458	-0.00477034
5.47	-0.0012779		5.463	8.49175e-05		5.481	-0.00205848		5.5	-0.00196316		5.463	-0.00397642		5.463	-0.00169586		5.463	-0.000180689		5.463	-0.0124962		5.467	-0.000273746		5.491	-0.00273368		5.459	-0.00962076		5.495	-0.00171916		5.459	-0.00174901		5.459	-0.00231336		5.459	-0.00526843		5.463	-0.00452031
5.475	-0.00128809		5.467	0.000433445		5.486	-0.00203106		5.504	-0.00182525		5.467	-0.00392049		5.467	-0.00270506		5.467	-0.00168796		5.467	-0.0110123		5.471	0.000171429		5.495	-0.00277038		5.463	-0.00920386		5.5	-0.00180139		5.463	-0.00137603		5.463	-0.00231725		5.463	-0.00535759		5.467	-0.00376275
5.479	-0.00129209		5.471	0.00128028		5.49	-0.00200773		5.508	-0.00180335		5.471	-0.00442298		5.471	-0.00363343		5.471	-0.00108308		5.471	-0.0108472		5.475	0.00064196		5.499	-0.00284216		5.467	-0.00873975		5.504	-0.00191008		5.467	-0.00118763		5.467	-0.00216387		5.467	-0.00572237		5.471	-0.003179
5.483	-0.00133883		5.475	0.00135989		5.494	-0.00200828		5.513	-0.00192317		5.475	-0.0043248		5.475	-0.00455101		5.475	-0.00101048		5.475	-0.0091276		5.479	0.00122964		5.504	-0.00281546		5.471	-0.00892084		5.508	-0.00195174		5.471	-0.000533413		5.471	-0.00235626		5.471	-0.00548277		5.475	-0.00291326
5.487	-0.00134925		5.48	0.00113419		5.498	-0.00205899		5.517	-0.00203709		5.48	-0.00479705		5.48	-0.00442532		5.48	-0.00137983		5.48	-0.00703488		5.484	0.000671956		5.508	-0.0027919		5.476	-0.00892552		5.512	-0.00196193		5.476	-0.000431546		5.476	-0.00299433		5.476	-0.00501573		5.48	-0.00262938
5.492	-0.00132553		5.484	0.0016713		5.503	-0.00208958		5.521	-0.00213883		5.484	-0.00467879		5.484	-0.0046304		5.484	-0.00141996		5.484	-0.00739875		5.488	-0.000731251		5.512	-0.00280592		5.48	-0.0085031		5.517	-0.00194476		5.48	-0.000111687		5.48	-0.00320197		5.48	-0.00454102		5.484	-0.00210051
5.496	-0.00125137		5.488	0.00227399		5.507	-0.00207826		5.525	-0.00200788		5.488	-0.00418618		5.488	-0.00528333		5.488	-0.000365545		5.488	-0.00705458		5.492	-0.00250037		5.517	-0.00284439		5.484	-0.00880265		5.521	-0.00195748		5.484	0.000497155		5.484	-0.0033049		5.484	-0.0041982		5.488	-0.0017571
5.5	-0.00116191		5.492	0.00235387		5.511	-0.00211496		5.53	-0.00208142		5.492	-0.00422453		5.492	-0.00501354		5.492	-0.000183257		5.492	-0.0056344		5.496	-0.0029439		5.521	-0.00296164		5.488	-0.00918057		5.525	-0.0019372		5.488	0.000988263		5.488	-0.00374946		5.488	-0.00462584		5.492	-0.00143034
5.504	-0.00117774		5.497	0.00225725		5.515	-0.00216788		5.534	-0.00210259		5.497	-0.00431092		5.497	-0.00437188		5.497	-0.000527016		5.497	-0.00538569		5.501	-0.00227536		5.525	-0.00309215		5.493	-0.0101558		5.53	-0.00193575		5.493	0.00126337		5.493	-0.00446328		5.493	-0.0049965		5.497	-0.00190758
5.509	-0.00118193		5.501	0.00207683		5.52	-0.00218482		5.538	-0.00200261		5.501	-0.00401117		5.501	-0.00403883		5.501	-0.000496854		5.501	-0.00539236		5.505	-0.00261709		5.529	-0.00311076		5.497	-0.0109517		5.534	-0.00195376		5.497	0.00101212		5.497	-0.00464371		5.497	-0.00542224		5.501	-0.00207555
5.513	-0.0012049		5.505	0.00206825		5.524	-0.0021355		5.542	-0.00193987		5.505	-0.00418063		5.505	-0.00487243		5.505	-0.000114432		5.505	-0.0071152		5.509	-0.0029778		5.534	-0.00320862		5.501	-0.0116244		5.538	-0.00207825		5.501	0.000823384		5.501	-0.00506638		5.501	-0.00604242		5.505	-0.00199645
5.517	-0.00123686		5.509	0.00170413		5.528	-0.00208883		5.547	-0.00196188		5.509	-0.00415002		5.509	-0.00448394		5.509	0.000433061		5.509	-0.00716495		5.513	-0.00260269		5.538	-0.00333352		5.505	-0.01323		5.542	-0.00209213		5.505	0.000685524		5.505	-0.00550297		5.505	-0.00650244		5.509	-0.00206582
5.521	-0.00130244		5.514	0.00172182		5.532	-0.00205599		5.551	-0.00198804		5.514	-0.00417016		5.514	-0.0042547		5.514	0.00152366		5.514	-0.0072558		5.518	-0.00194453		5.542	-0.00338077		5.51	-0.0142274		5.547	-0.00211119		5.51	0.000495683		5.509	-0.00600388		5.51	-0.00629507		5.514	-0.0020905
5.526	-0.00128023		5.518	0.00201408		5.537	-0.00203417		5.555	-0.00187178		5.518	-0.00452329		5.518	-0.00441537		5.518	0.00300699		5.518	-0.00907265		5.522	-0.00100969		5.546	-0.00342232		5.514	-0.0149894		5.551	-0.0021384		5.514	0.000456107		5.514	-0.00636855		5.514	-0.00648866		5.518	-0.00207986
5.53	-0.00127282		5.522	0.00198312		5.541	-0.00197773		5.56	-0.00178287		5.522	-0.00410852		5.522	-0.00499462		5.522	0.00353028		5.522	-0.00936267		5.526	0.000268251		5.551	-0.00344595		5.518	-0.0162601		5.555	-0.00220999		5.518	0.000282101		5.518	-0.00639927		5.518	-0.00665803		5.522	-0.00137767
5.534	-0.00131225		5.526	0.00191158		5.545	-0.00195458		5.564	-0.00176399		5.526	-0.00441242		5.526	-0.00484253		5.526	0.00313345		5.526	-0.00933194		5.53	0.00167673		5.555	-0.00347364		5.522	-0.0158542		5.559	-0.00225685		5.522	-8.33065e-05		5.522	-0.00650161		5.522	-0.00699731		5.526	-0.00135352
5.538	-0.00131317		5.531	0.00153462		5.549	-0.00196464		5.568	-0.00177899		5.531	-0.00471767		5.531	-0.00470568		5.531	0.00363561		5.531	-0.00967052		5.534	0.00354202		5.559	-0.0033933		5.527	-0.0150486		5.564	-0.00230428		5.527	-9.37755e-05		5.526	-0.0068592		5.527	-0.00687007		5.531	-0.000960673
5.542	-0.00131889		5.535	0.000922283		5.554	-0.00189364		5.572	-0.00171765		5.535	-0.00474599		5.535	-0.00502898		5.535	0.0027149		5.535	-0.00976673		5.539	0.0041042		5.563	-0.00326637		5.531	-0.0145242		5.568	-0.00242441		5.531	-0.000292786		5.531	-0.00616808		5.531	-0.00630936		5.535	-0.000662857
5.547	-0.0013218		5.539	0.000556371		5.558	-0.00186127		5.577	-0.00176323		5.539	-0.00469151		5.539	-0.00493671		5.539	0.00123862		5.539	-0.00996113		5.543	0.00413792		5.568	-0.0031235		5.535	-0.0134521		5.572	-0.00258571		5.535	-0.000637174		5.535	-0.00554661		5.535	-0.00631051		5.539	-0.000434055
5.551	-0.00132624		5.543	0.000598791		5.562	-0.00185605		5.581	-0.00173458		5.543	-0.00500377		5.543	-0.0044664		5.543	0.000180045		5.543	-0.00821828		5.547	0.00376511		5.572	-0.0030767		5.539	-0.0121653		5.576	-0.00268977		5.539	-0.000171269		5.539	-0.00507885		5.539	-0.00614504		5.543	-0.000474962
5.555	-0.00135318		5.548	0.000146556		5.566	-0.00191094		5.585	-0.00170565		5.548	-0.00537216		5.548	-0.00414015		5.548	0.000635131		5.548	-0.00741787		5.551	0.00422183		5.576	-0.00296726		5.544	-0.0107943		5.581	-0.00255563		5.544	0.000278997		5.543	-0.00440464		5.544	-0.00562133		5.548	-0.00012298
5.559	-0.00135551		5.552	-0.000357071		5.571	-0.00191028		5.589	-0.00169792		5.552	-0.00577925		5.552	-0.00365614		5.552	-0.000804992		5.552	-0.00913947		5.556	0.00405035		5.58	-0.00284682		5.548	-0.00921123		5.585	-0.00242724		5.548	0.000907436		5.548	-0.00414417		5.548	-0.00523528		5.552	-0.000349976
5.564	-0.00131768		5.556	-0.00105456		5.575	-0.00196265		5.594	-0.0017684		5.556	-0.00584659		5.556	-0.00250169		5.556	-0.00172776		5.556	-0.00919336		5.56	0.00303495		5.585	-0.00272174		5.552	-0.00842529		5.589	-0.00239864		5.552	0.00133408		5.552	-0.00430434		5.552	-0.00539409		5.556	-0.000875787
5.568	-0.0013835		5.56	-0.00120077		5.579	-0.00204866		5.598	-0.0018155		5.56	-0.00586196		5.56	-0.00145656		5.56	-0.00259717		5.56	-0.00782182		5.564	0.00115397		5.589	-0.00260474		5.556	-0.00719053		5.594	-0.00246039		5.556	0.00138007		5.556	-0.00393771		5.556	-0.00549069		5.56	-0.00160926
5.572	-0.00140637		5.565	-0.00195595		5.583	-0.00209946		5.602	-0.00183979		5.564	-0.00614		5.565	-0.00115244		5.565	-0.00358654		5.565	-0.00795478		5.568	2.78104e-05		5.593	-0.00245094		5.561	-0.00596654		5.598	-0.00240977		5.561	0.00155375		5.56	-0.00379525		5.561	-0.00542843		5.565	-0.00226097
5.576	-0.00144958		5.569	-0.00204681		5.588	-0.002122		5.607	-0.00174552		5.569	-0.00581485		5.569	-0.000868898		5.569	-0.00442683		5.569	-0.00649861		5.573	-0.000129963		5.598	-0.00241936		5.565	-0.00629576		5.602	-0.00243397		5.565	0.00181069		5.565	-0.00391053		5.565	-0.00513806		5.569	-0.00286881
5.581	-0.00151331		5.573	-0.0016159		5.592	-0.00212973		5.611	-0.00175622		5.573	-0.00613892		5.573	-0.00065032		5.573	-0.00474937		5.573	-0.00524093		5.577	-0.00105669		5.602	-0.0025072		5.569	-0.00644858		5.606	-0.00243367		5.569	0.0018837		5.569	-0.00409647		5.569	-0.00533095		5.573	-0.00357665
5.585	-0.00158362		5.577	-0.000939057		5.596	-0.00214002		5.615	-0.00169456		5.577	-0.00609233		5.577	-0.000420354		5.577	-0.00315658		5.577	-0.00569197		5.581	-0.00209071		5.606	-0.00255944		5.573	-0.00710319		5.611	-0.0023271		5.573	0.00217743		5.573	-0.00417238		5.573	-0.0055093		5.577	-0.00403541
5.589	-0.00161403		5.581	-0.000562873		5.6	-0.00216627		5.619	-0.00177545		5.581	-0.0059782		5.581	-0.000592715		5.581	-0.00139752		5.582	-0.00535373		5.585	-0.00141977		5.61	-0.00264138		5.578	-0.00814294		5.615	-0.00215139		5.577	0.00255778		5.577	-0.00445859		5.577	-0.00498246		5.582	-0.00428611
5.593	-0.00160312		5.586	-0.000581195		5.605	-0.00218763		5.624	-0.00190397		5.586	-0.00552659		5.586	-0.000476967		5.586	-0.00095453		5.586	-0.00685553		5.59	-0.000346339		5.615	-0.00258568		5.582	-0.00974422		5.619	-0.00205318		5.582	0.00239743		5.582	-0.0052199		5.582	-0.004798		5.586	-0.00487224
5.598	-0.00155725		5.59	0.000438681		5.609	-0.0021216		5.628	-0.00204501		5.59	-0.00507142		5.59	0.000327408		5.59	-0.000877003		5.59	-0.00627669		5.594	-0.000445749		5.619	-0.00257697		5.586	-0.0111788		5.623	-0.00205778		5.586	0.00203211		5.586	-0.00578828		5.586	-0.00477506		5.59	-0.00528851
5.602	-0.00153079		5.594	0.00146217		5.613	-0.00217849		5.632	-0.00214168		5.594	-0.00509989		5.594	0.00112756		5.594	0.000100207		5.594	-0.00567858		5.598	-0.000642741		5.623	-0.0025894		5.59	-0.0121049		5.628	-0.00209778		5.59	0.00131842		5.59	-0.00555218		5.59	-0.00497561		5.594	-0.00557594
5.606	-0.00149135		5.598	0.00168752		5.617	-0.00221136		5.636	-0.00212598		5.598	-0.00480074		5.598	0.00128059		5.598	4.01815e-05		5.598	-0.0058901		5.602	-0.000457947		5.627	-0.0025586		5.594	-0.0125178		5.632	-0.00201777		5.594	0.000962431		5.594	-0.00507773		5.594	-0.00486146		5.598	-0.00529053
5.61	-0.00147172		5.603	0.00157846		5.622	-0.00215816		5.641	-0.00221468		5.603	-0.00461426		5.603	0.000829925		5.603	0.000945579		5.603	-0.00577685		5.607	0.00077269		5.632	-0.00254894		5.599	-0.0126077		5.636	-0.00193441		5.599	0.000570627		5.599	-0.00506359		5.599	-0.00495249		5.603	-0.00450014
[truncated: 4,352 more rows]

## Sheet: Figure 3D_3F
Extract Pulldowns of Strep-His-HaloTag-gTuNA 2x, 3x, and 4x mutants
[truncated: 25 more rows]

## Sheet: Figure 3E_3G
Extract Pulldowns of Strep-His-HaloTag-gTuNA single point mutants
[truncated: 29 more rows]
