# Supplementary material for: The conserved centrosomin motif, γTuNA, forms a dimer that directly activates microtubule nucleation by the γ-tubulin ring complex (γTuRC)
Source: eLife. 2022 Dec 14;11:e80053. doi: 10.7554/eLife.80053 (PMC9859039; doi:10.7554/eLife.80053)
Supplement: Figure 3—source data 2. [file elife-80053-fig3-data2.zip]

Archive with 30 entries (19 files):
- Figure 3 - Source Data 2/
- Figure 3 - Source Data 2/Figure3D/
- Figure 3 - Source Data 2/Figure3D/.DS_Store
- __MACOSX/
- __MACOSX/Figure 3 - Source Data 2/
- __MACOSX/Figure 3 - Source Data 2/Figure3D/
- __MACOSX/Figure 3 - Source Data 2/Figure3D/._.DS_Store
- Figure 3 - Source Data 2/Figure3D/Raw blots/
- Figure 3 - Source Data 2/Figure3D/Raw blots/Figure3-D_strep.tif
- __MACOSX/Figure 3 - Source Data 2/Figure3D/Raw blots/
- __MACOSX/Figure 3 - Source Data 2/Figure3D/Raw blots/._Figure3-D_strep.tif
- Figure 3 - Source Data 2/Figure3D/Raw blots/Figure3-D_gamma-Tub.tif
- __MACOSX/Figure 3 - Source Data 2/Figure3D/Raw blots/._Figure3-D_gamma-Tub.tif
- Figure 3 - Source Data 2/Figure3D/Raw blots/Figure3-D_GCP5.tif
- __MACOSX/Figure 3 - Source Data 2/Figure3D/Raw blots/._Figure3-D_GCP5.tif
- Figure 3 - Source Data 2/Figure3D/Labeled_uncropped_Fig3D-01.tif
- __MACOSX/Figure 3 - Source Data 2/Figure3D/._Labeled_uncropped_Fig3D-01.tif
- Figure 3 - Source Data 2/.DS_Store
- __MACOSX/Figure 3 - Source Data 2/._.DS_Store
- Figure 3 - Source Data 2/Figure3E/
- Figure 3 - Source Data 2/Figure3E/.DS_Store
- __MACOSX/Figure 3 - Source Data 2/Figure3E/
- __MACOSX/Figure 3 - Source Data 2/Figure3E/._.DS_Store
- Figure 3 - Source Data 2/Figure3E/Raw blots/
- Figure 3 - Source Data 2/Figure3E/Raw blots/Figure3E_gcp5_gtub_500msec.tif
- __MACOSX/Figure 3 - Source Data 2/Figure3E/Raw blots/
- __MACOSX/Figure 3 - Source Data 2/Figure3E/Raw blots/._Figure3E_gcp5_gtub_500msec.tif
- Figure 3 - Source Data 2/Figure3E/Raw blots/Figure3E_strep_200msec.tif
- Figure 3 - Source Data 2/Figure3E/Labeled_uncropped_Fig3E-01.tif
- __MACOSX/Figure 3 - Source Data 2/Figure3E/._Labeled_uncropped_Fig3E-01.tif
