# Supplementary material for: The conserved centrosomin motif, γTuNA, forms a dimer that directly activates microtubule nucleation by the γ-tubulin ring complex (γTuRC)
Source: eLife. 2022 Dec 14;11:e80053. doi: 10.7554/eLife.80053 (PMC9859039; doi:10.7554/eLife.80053)
Supplement: Figure 3—figure supplement 1—source data 1. [file elife-80053-fig3-figsupp1-data1.zip]

Archive with 19 entries (12 files):
- Figure 3 - Supplement 1- Source Data 1/
- Figure 3 - Supplement 1- Source Data 1/.DS_Store
- __MACOSX/
- __MACOSX/Figure 3 - Supplement 1- Source Data 1/
- __MACOSX/Figure 3 - Supplement 1- Source Data 1/._.DS_Store
- Figure 3 - Supplement 1- Source Data 1/Figure3-Suppl-B/
- Figure 3 - Supplement 1- Source Data 1/Figure3-Suppl-B/.DS_Store
- __MACOSX/Figure 3 - Supplement 1- Source Data 1/Figure3-Suppl-B/
- __MACOSX/Figure 3 - Supplement 1- Source Data 1/Figure3-Suppl-B/._.DS_Store
- Figure 3 - Supplement 1- Source Data 1/Figure3-Suppl-B/Raw blots/
- Figure 3 - Supplement 1- Source Data 1/Figure3-Suppl-B/Raw blots/Figure3-Suppl1-B_GCP5andgTUB_sourceOfGCP5band_300msec_TOP.tif
- __MACOSX/Figure 3 - Supplement 1- Source Data 1/Figure3-Suppl-B/Raw blots/
- __MACOSX/Figure 3 - Supplement 1- Source Data 1/Figure3-Suppl-B/Raw blots/._Figure3-Suppl1-B_GCP5andgTUB_sourceOfGCP5band_300msec_TOP.tif
- Figure 3 - Supplement 1- Source Data 1/Figure3-Suppl-B/Raw blots/Figure3-Suppl1-B_Strepblot_100msec_BOTTOM.tif
- __MACOSX/Figure 3 - Supplement 1- Source Data 1/Figure3-Suppl-B/Raw blots/._Figure3-Suppl1-B_Strepblot_100msec_BOTTOM.tif
- Figure 3 - Supplement 1- Source Data 1/Figure3-Suppl-B/Raw blots/Figure3-Suppl1-B_GCP5andgTUB_sourceOfgTuBband_800msec_MIDDLE.tif
- __MACOSX/Figure 3 - Supplement 1- Source Data 1/Figure3-Suppl-B/Raw blots/._Figure3-Suppl1-B_GCP5andgTUB_sourceOfgTuBband_800msec_MIDDLE.tif
- Figure 3 - Supplement 1- Source Data 1/Figure3-Suppl-B/Labeled_uncropped_Fig3-Suppl1-B-01.tif
- __MACOSX/Figure 3 - Supplement 1- Source Data 1/Figure3-Suppl-B/._Labeled_uncropped_Fig3-Suppl1-B-01.tif
