# Supplementary material for: The conserved centrosomin motif, γTuNA, forms a dimer that directly activates microtubule nucleation by the γ-tubulin ring complex (γTuRC)
Source: eLife. 2022 Dec 14;11:e80053. doi: 10.7554/eLife.80053 (PMC9859039; doi:10.7554/eLife.80053)
Supplement: Figure 4—source data 1. [file elife-80053-fig4-data1.zip]

Archive with 3 entries (2 files):
- Figure 4 - Source Data 1.xlsx
- __MACOSX/
- __MACOSX/._Figure 4 - Source Data 1.xlsx
