# Supplementary material for: The conserved centrosomin motif, γTuNA, forms a dimer that directly activates microtubule nucleation by the γ-tubulin ring complex (γTuRC)
Source: eLife. 2022 Dec 14;11:e80053. doi: 10.7554/eLife.80053 (PMC9859039; doi:10.7554/eLife.80053)
Supplement: Source code 2. [file elife-80053-code2.zip]

Archive with 5 entries (2 files):
- Source Code 2/
- Source Code 2/Rale_VisualMTSimulation.m
- __MACOSX/
- __MACOSX/Source Code 2/
- __MACOSX/Source Code 2/._Rale_VisualMTSimulation.m
